# Supplementary material for: Ants learn fast and do not forget: associative olfactory learning, memory and extinction in Formica fusca
Source: R Soc Open Sci. 2019 Jun 19;6(6):190778. doi: 10.1098/rsos.190778 (PMC6599790; doi:10.1098/rsos.190778)
Supplement: original data [file rsos190778supp3.xlsx]

## Sheet: Conditioning
colonie	individu	time (s)	trials	conditioning_odorant	conditioning_groups
5	1	13	1	hexanal	6trials
5	2	236	1	hexanal	6trials
5	3	13	1	hexanal	6trials
5	4	112	1	hexanal	6trials
5	5	27	1	hexanal	6trials
5	6	51	1	hexanal	6trials
5	7	264	1	hexanal	6trials
5	8	3	1	hexanal	6trials
1	9	190	1	hexanal	6trials
1	10	237	1	hexanal	6trials
1	11	150	1	hexanal	6trials
1	12	32	1	hexanal	6trials
1	13	75	1	hexanal	6trials
1	14	242	1	hexanal	6trials
1	15	103	1	hexanal	6trials
1	16	316	1	hexanal	6trials
1	17	23	1	hexanal	6trials
3	18	19	1	hexanal	6trials
3	19	406	1	hexanal	6trials
3	20	16	1	hexanal	6trials
3	21	306	1	hexanal	6trials
3	22	16	1	hexanal	6trials
3	23	52	1	hexanal	6trials
1	24	16	1	hexanal	6trials
2	25	18	1	hexanal	6trials
2	26	53	1	hexanal	6trials
2	27	17	1	hexanal	6trials
2	28	20	1	hexanal	6trials
2	29	50	1	hexanal	6trials
2	30	17	1	hexanal	6trials
2	31	73	1	hexanal	6trials
2	32	10	1	hexanal	6trials
4	33	197	1	hexanal	6trials
4	34	89	1	hexanal	6trials
4	35	63	1	hexanal	6trials
4	36	26	1	hexanal	6trials
4	37	40	1	hexanal	6trials
4	38	6	1	hexanal	6trials
4	39	19	1	hexanal	6trials
4	40	27	1	hexanal	6trials
4	41	16	1	hexanal	6trials
4	42	19	1	hexanal	6trials
5	43	24	1	hexanal	6trials
5	44	21	1	hexanal	6trials
3	45	14	1	hexanal	6trials
3	46	136	1	hexanal	6trials
5	47	15	1	hexanal	6trials
5	48	19	1	hexanal	6trials
5	49	13	1	hexanal	6trials
5	50	10	1	hexanal	6trials
3	51	17	1	hexanal	6trials
3	52	18	1	hexanal	6trials
3	53	14	1	hexanal	6trials
3	54	114	1	hexanal	6trials
3	55	56	1	hexanal	6trials
4	56	96	1	hexanal	6trials
4	57	190	1	hexanal	6trials
4	58	11	1	hexanal	6trials
4	59	20	1	hexanal	6trials
4	60	68	1	hexanal	6trials
4	61	12	1	hexanal	6trials
4	62	26	1	hexanal	6trials
2	63	80	1	hexanal	6trials
2	64	34	1	hexanal	6trials
2	65	35	1	hexanal	6trials
2	66	10	1	hexanal	6trials
2	67	14	1	hexanal	6trials
2	68	25	1	hexanal	6trials
1	69	596	1	hexanal	6trials
1	70	280	1	hexanal	6trials
1	71	93	1	1-octanol	6trials
1	72	37	1	1-octanol	6trials
3	73	128	1	1-octanol	6trials
3	74	68	1	1-octanol	6trials
3	75	84	1	1-octanol	6trials
3	76	188	1	1-octanol	6trials
3	77	97	1	1-octanol	6trials
3	78	35	1	1-octanol	6trials
4	79	94	1	1-octanol	6trials
4	80	120	1	1-octanol	6trials
4	81	20	1	1-octanol	6trials
4	82	19	1	1-octanol	6trials
2	83	29	1	1-octanol	6trials
4	84	32	1	1-octanol	6trials
4	85	49	1	1-octanol	6trials
5	86	28	1	1-octanol	6trials
5	87	105	1	1-octanol	6trials
5	88	7	1	1-octanol	6trials
5	89	34	1	1-octanol	6trials
5	90	38	1	1-octanol	6trials
5	91	48	1	1-octanol	6trials
5	92	19	1	1-octanol	6trials
2	93	64	1	1-octanol	6trials
2	94	18	1	1-octanol	6trials
2	95	91	1	1-octanol	6trials
2	96	102	1	1-octanol	6trials
2	97	64	1	1-octanol	6trials
2	98	17	1	1-octanol	6trials
2	99	12	1	1-octanol	6trials
2	100	91	1	1-octanol	6trials
2	101	18	1	1-octanol	6trials
2	102	12	1	1-octanol	6trials
2	103	132	1	1-octanol	6trials
4	104	120	1	1-octanol	6trials
1	105	237	1	1-octanol	6trials
1	106	50	1	1-octanol	6trials
1	107	191	1	1-octanol	6trials
1	108	175	1	1-octanol	6trials
1	109	9	1	1-octanol	6trials
1	110	9	1	1-octanol	6trials
1	111	158	1	1-octanol	6trials
1	112	58	1	1-octanol	6trials
1	113	228	1	1-octanol	6trials
1	114	29	1	1-octanol	6trials
1	115	431	1	1-octanol	6trials
1	116	15	1	1-octanol	6trials
1	117	25	1	1-octanol	6trials
5	118	7	1	1-octanol	6trials
5	119	30	1	1-octanol	6trials
5	120	83	1	1-octanol	6trials
5	121	28	1	1-octanol	6trials
5	122	20	1	1-octanol	6trials
5	123	61	1	1-octanol	6trials
5	124	63	1	1-octanol	6trials
5	125	8	1	1-octanol	6trials
5	126	18	1	1-octanol	6trials
5	127	108	1	1-octanol	6trials
5	128	146	1	1-octanol	6trials
2	129	12	1	1-octanol	6trials
2	130	19	1	1-octanol	6trials
2	131	81	1	1-octanol	6trials
2	132	106	1	1-octanol	6trials
2	133	70	1	1-octanol	6trials
5	134	24	1	1-octanol	6trials
5	135	42	1	1-octanol	6trials
5	1	40	2	hexanal	6trials
5	2	8	2	hexanal	6trials
5	3	9	2	hexanal	6trials
5	4	19	2	hexanal	6trials
5	5	3	2	hexanal	6trials
5	6	87	2	hexanal	6trials
5	7	12	2	hexanal	6trials
5	8	8	2	hexanal	6trials
1	9	68	2	hexanal	6trials
1	10	53	2	hexanal	6trials
1	11	7	2	hexanal	6trials
1	12	44	2	hexanal	6trials
1	13	53	2	hexanal	6trials
1	14	42	2	hexanal	6trials
1	15	7	2	hexanal	6trials
1	16	36	2	hexanal	6trials
1	17	22	2	hexanal	6trials
3	18	36	2	hexanal	6trials
3	19	7	2	hexanal	6trials
3	20	8	2	hexanal	6trials
3	21	19	2	hexanal	6trials
3	22	38	2	hexanal	6trials
3	23	25	2	hexanal	6trials
1	24	11	2	hexanal	6trials
2	25	4	2	hexanal	6trials
2	26	3	2	hexanal	6trials
2	27	9	2	hexanal	6trials
2	28	2	2	hexanal	6trials
2	29	20	2	hexanal	6trials
2	30	6	2	hexanal	6trials
2	31	3	2	hexanal	6trials
2	32	23	2	hexanal	6trials
4	33	10	2	hexanal	6trials
4	34	16	2	hexanal	6trials
4	35	10	2	hexanal	6trials
4	36	17	2	hexanal	6trials
4	37	25	2	hexanal	6trials
4	38	7	2	hexanal	6trials
4	39	29	2	hexanal	6trials
4	40	13	2	hexanal	6trials
4	41	3	2	hexanal	6trials
4	42	29	2	hexanal	6trials
5	43	6	2	hexanal	6trials
5	44	18	2	hexanal	6trials
3	45	15	2	hexanal	6trials
3	46	64	2	hexanal	6trials
5	47	6	2	hexanal	6trials
5	48	17	2	hexanal	6trials
5	49	18	2	hexanal	6trials
5	50	3	2	hexanal	6trials
3	51	24	2	hexanal	6trials
3	52	18	2	hexanal	6trials
3	53	25	2	hexanal	6trials
3	54	3	2	hexanal	6trials
3	55	13	2	hexanal	6trials
4	56	27	2	hexanal	6trials
4	57	30	2	hexanal	6trials
4	58	13	2	hexanal	6trials
4	59	7	2	hexanal	6trials
4	60	13	2	hexanal	6trials
4	61	6	2	hexanal	6trials
4	62	30	2	hexanal	6trials
2	63	14	2	hexanal	6trials
2	64	4	2	hexanal	6trials
2	65	8	2	hexanal	6trials
2	66	6	2	hexanal	6trials
2	67	7	2	hexanal	6trials
2	68	54	2	hexanal	6trials
1	69	38	2	hexanal	6trials
1	70	17	2	hexanal	6trials
1	71	46	2	1-octanol	6trials
1	72	10	2	1-octanol	6trials
3	73	9	2	1-octanol	6trials
3	74	43	2	1-octanol	6trials
3	75	14	2	1-octanol	6trials
3	76	101	2	1-octanol	6trials
3	77	6	2	1-octanol	6trials
3	78	22	2	1-octanol	6trials
4	79	100	2	1-octanol	6trials
4	80	31	2	1-octanol	6trials
4	81	21	2	1-octanol	6trials
4	82	57	2	1-octanol	6trials
2	83	13	2	1-octanol	6trials
4	84	10	2	1-octanol	6trials
4	85	43	2	1-octanol	6trials
5	86	9	2	1-octanol	6trials
5	87	61	2	1-octanol	6trials
5	88	41	2	1-octanol	6trials
5	89	6	2	1-octanol	6trials
5	90	7	2	1-octanol	6trials
5	91	3	2	1-octanol	6trials
5	92	21	2	1-octanol	6trials
2	93	10	2	1-octanol	6trials
2	94	29	2	1-octanol	6trials
2	95	12	2	1-octanol	6trials
2	96	6	2	1-octanol	6trials
2	97	10	2	1-octanol	6trials
2	98	11	2	1-octanol	6trials
2	99	47	2	1-octanol	6trials
2	100	19	2	1-octanol	6trials
2	101	29	2	1-octanol	6trials
2	102	30	2	1-octanol	6trials
2	103	4	2	1-octanol	6trials
4	104	19	2	1-octanol	6trials
1	105	3	2	1-octanol	6trials
1	106	8	2	1-octanol	6trials
1	107	27	2	1-octanol	6trials
1	108	3	2	1-octanol	6trials
1	109	18	2	1-octanol	6trials
1	110	4	2	1-octanol	6trials
1	111	28	2	1-octanol	6trials
1	112	80	2	1-octanol	6trials
1	113	84	2	1-octanol	6trials
1	114	12	2	1-octanol	6trials
1	115	4	2	1-octanol	6trials
1	116	11	2	1-octanol	6trials
1	117	80	2	1-octanol	6trials
5	118	24	2	1-octanol	6trials
5	119	20	2	1-octanol	6trials
5	120	3	2	1-octanol	6trials
5	121	13	2	1-octanol	6trials
5	122	45	2	1-octanol	6trials
5	123	12	2	1-octanol	6trials
5	124	6	2	1-octanol	6trials
5	125	9	2	1-octanol	6trials
5	126	4	2	1-octanol	6trials
5	127	41	2	1-octanol	6trials
5	128	11	2	1-octanol	6trials
2	129	6	2	1-octanol	6trials
2	130	7	2	1-octanol	6trials
2	131	55	2	1-octanol	6trials
2	132	5	2	1-octanol	6trials
2	133	16	2	1-octanol	6trials
5	134	20	2	1-octanol	6trials
5	135	13	2	1-octanol	6trials
5	1	23	3	hexanal	6trials
5	2	3	3	hexanal	6trials
5	3	4	3	hexanal	6trials
5	4	5	3	hexanal	6trials
5	5	2	3	hexanal	6trials
5	6	4	3	hexanal	6trials
5	7	14	3	hexanal	6trials
5	8	48	3	hexanal	6trials
1	9	10	3	hexanal	6trials
1	10	38	3	hexanal	6trials
1	11	6	3	hexanal	6trials
1	12	43	3	hexanal	6trials
1	13	9	3	hexanal	6trials
1	14	3	3	hexanal	6trials
1	15	15	3	hexanal	6trials
1	16	40	3	hexanal	6trials
1	17	5	3	hexanal	6trials
3	18	5	3	hexanal	6trials
3	19	7	3	hexanal	6trials
3	20	8	3	hexanal	6trials
3	21	15	3	hexanal	6trials
3	22	11	3	hexanal	6trials
3	23	5	3	hexanal	6trials
1	24	9	3	hexanal	6trials
2	25	16	3	hexanal	6trials
2	26	5	3	hexanal	6trials
2	27	7	3	hexanal	6trials
2	28	7	3	hexanal	6trials
2	29	13	3	hexanal	6trials
2	30	10	3	hexanal	6trials
2	31	5	3	hexanal	6trials
2	32	5	3	hexanal	6trials
4	33	4	3	hexanal	6trials
4	34	10	3	hexanal	6trials
4	35	37	3	hexanal	6trials
4	36	8	3	hexanal	6trials
4	37	20	3	hexanal	6trials
4	38	13	3	hexanal	6trials
4	39	9	3	hexanal	6trials
4	40	12	3	hexanal	6trials
4	41	6	3	hexanal	6trials
4	42	9	3	hexanal	6trials
5	43	7	3	hexanal	6trials
5	44	8	3	hexanal	6trials
3	45	4	3	hexanal	6trials
3	46	31	3	hexanal	6trials
5	47	8	3	hexanal	6trials
5	48	4	3	hexanal	6trials
5	49	55	3	hexanal	6trials
5	50	6	3	hexanal	6trials
3	51	3	3	hexanal	6trials
3	52	14	3	hexanal	6trials
3	53	11	3	hexanal	6trials
3	54	20	3	hexanal	6trials
3	55	5	3	hexanal	6trials
4	56	21	3	hexanal	6trials
4	57	22	3	hexanal	6trials
4	58	9	3	hexanal	6trials
4	59	18	3	hexanal	6trials
4	60	2	3	hexanal	6trials
4	61	34	3	hexanal	6trials
4	62	24	3	hexanal	6trials
2	63	3	3	hexanal	6trials
2	64	6	3	hexanal	6trials
2	65	9	3	hexanal	6trials
2	66	3	3	hexanal	6trials
2	67	14	3	hexanal	6trials
2	68	9	3	hexanal	6trials
1	69	41	3	hexanal	6trials
1	70	7	3	hexanal	6trials
1	71	45	3	1-octanol	6trials
1	72	10	3	1-octanol	6trials
3	73	30	3	1-octanol	6trials
3	74	15	3	1-octanol	6trials
3	75	14	3	1-octanol	6trials
3	76	56	3	1-octanol	6trials
3	77	9	3	1-octanol	6trials
3	78	8	3	1-octanol	6trials
4	79	4	3	1-octanol	6trials
4	80	17	3	1-octanol	6trials
4	81	9	3	1-octanol	6trials
4	82	29	3	1-octanol	6trials
2	83	8	3	1-octanol	6trials
4	84	6	3	1-octanol	6trials
4	85	57	3	1-octanol	6trials
5	86	53	3	1-octanol	6trials
5	87	10	3	1-octanol	6trials
5	88	12	3	1-octanol	6trials
5	89	2	3	1-octanol	6trials
5	90	16	3	1-octanol	6trials
5	91	7	3	1-octanol	6trials
5	92	10	3	1-octanol	6trials
2	93	4	3	1-octanol	6trials
2	94	23	3	1-octanol	6trials
2	95	37	3	1-octanol	6trials
2	96	13	3	1-octanol	6trials
2	97	4	3	1-octanol	6trials
2	98	13	3	1-octanol	6trials
2	99	4	3	1-octanol	6trials
2	100	5	3	1-octanol	6trials
2	101	23	3	1-octanol	6trials
2	102	34	3	1-octanol	6trials
2	103	8	3	1-octanol	6trials
4	104	3	3	1-octanol	6trials
1	105	62	3	1-octanol	6trials
1	106	40	3	1-octanol	6trials
1	107	29	3	1-octanol	6trials
1	108	6	3	1-octanol	6trials
1	109	6	3	1-octanol	6trials
1	110	50	3	1-octanol	6trials
1	111	24	3	1-octanol	6trials
1	112	32	3	1-octanol	6trials
1	113	6	3	1-octanol	6trials
1	114	18	3	1-octanol	6trials
1	115	14	3	1-octanol	6trials
1	116	6	3	1-octanol	6trials
1	117	22	3	1-octanol	6trials
5	118	6	3	1-octanol	6trials
5	119	6	3	1-octanol	6trials
5	120	56	3	1-octanol	6trials
5	121	12	3	1-octanol	6trials
5	122	21	3	1-octanol	6trials
5	123	15	3	1-octanol	6trials
5	124	9	3	1-octanol	6trials
5	125	27	3	1-octanol	6trials
5	126	22	3	1-octanol	6trials
5	127	12	3	1-octanol	6trials
5	128	13	3	1-octanol	6trials
2	129	28	3	1-octanol	6trials
2	130	9	3	1-octanol	6trials
2	131	90	3	1-octanol	6trials
2	132	4	3	1-octanol	6trials
2	133	13	3	1-octanol	6trials
5	134	9	3	1-octanol	6trials
5	135	7	3	1-octanol	6trials
5	1	10	4	hexanal	6trials
5	2	11	4	hexanal	6trials
5	3	6	4	hexanal	6trials
5	4	8	4	hexanal	6trials
5	5	15	4	hexanal	6trials
5	6	9	4	hexanal	6trials
5	7	8	4	hexanal	6trials
5	8	18	4	hexanal	6trials
1	9	6	4	hexanal	6trials
1	10	26	4	hexanal	6trials
1	11	27	4	hexanal	6trials
1	12	13	4	hexanal	6trials
1	13	30	4	hexanal	6trials
1	14	8	4	hexanal	6trials
1	15	6	4	hexanal	6trials
1	16	10	4	hexanal	6trials
1	17	6	4	hexanal	6trials
3	18	15	4	hexanal	6trials
3	19	5	4	hexanal	6trials
3	20	50	4	hexanal	6trials
3	21	9	4	hexanal	6trials
3	22	3	4	hexanal	6trials
3	23	24	4	hexanal	6trials
1	24	13	4	hexanal	6trials
2	25	4	4	hexanal	6trials
2	26	5	4	hexanal	6trials
2	27	30	4	hexanal	6trials
2	28	6	4	hexanal	6trials
2	29	10	4	hexanal	6trials
2	30	12	4	hexanal	6trials
2	31	5	4	hexanal	6trials
2	32	8	4	hexanal	6trials
4	33	12	4	hexanal	6trials
4	34	7	4	hexanal	6trials
4	35	6	4	hexanal	6trials
4	36	64	4	hexanal	6trials
4	37	79	4	hexanal	6trials
4	38	32	4	hexanal	6trials
4	39	19	4	hexanal	6trials
4	40	10	4	hexanal	6trials
4	41	9	4	hexanal	6trials
4	42	19	4	hexanal	6trials
5	43	12	4	hexanal	6trials
5	44	5	4	hexanal	6trials
3	45	48	4	hexanal	6trials
3	46	30	4	hexanal	6trials
5	47	3	4	hexanal	6trials
5	48	48	4	hexanal	6trials
5	49	6	4	hexanal	6trials
5	50	6	4	hexanal	6trials
3	51	4	4	hexanal	6trials
3	52	6	4	hexanal	6trials
3	53	11	4	hexanal	6trials
3	54	6	4	hexanal	6trials
3	55	4	4	hexanal	6trials
4	56	4	4	hexanal	6trials
4	57	15	4	hexanal	6trials
4	58	6	4	hexanal	6trials
4	59	3	4	hexanal	6trials
4	60	4	4	hexanal	6trials
4	61	10	4	hexanal	6trials
4	62	10	4	hexanal	6trials
2	63	5	4	hexanal	6trials
2	64	9	4	hexanal	6trials
2	65	9	4	hexanal	6trials
2	66	6	4	hexanal	6trials
2	67	4	4	hexanal	6trials
2	68	7	4	hexanal	6trials
1	69	9	4	hexanal	6trials
1	70	17	4	hexanal	6trials
1	71	59	4	1-octanol	6trials
1	72	15	4	1-octanol	6trials
3	73	9	4	1-octanol	6trials
3	74	40	4	1-octanol	6trials
3	75	4	4	1-octanol	6trials
3	76	3	4	1-octanol	6trials
3	77	2	4	1-octanol	6trials
3	78	23	4	1-octanol	6trials
4	79	9	4	1-octanol	6trials
4	80	21	4	1-octanol	6trials
4	81	12	4	1-octanol	6trials
4	82	3	4	1-octanol	6trials
2	83	4	4	1-octanol	6trials
4	84	2	4	1-octanol	6trials
4	85	18	4	1-octanol	6trials
5	86	12	4	1-octanol	6trials
5	87	2	4	1-octanol	6trials
5	88	6	4	1-octanol	6trials
5	89	4	4	1-octanol	6trials
5	90	5	4	1-octanol	6trials
5	91	4	4	1-octanol	6trials
5	92	40	4	1-octanol	6trials
2	93	11	4	1-octanol	6trials
2	94	11	4	1-octanol	6trials
2	95	6	4	1-octanol	6trials
2	96	8	4	1-octanol	6trials
2	97	11	4	1-octanol	6trials
2	98	5	4	1-octanol	6trials
2	99	3	4	1-octanol	6trials
2	100	30	4	1-octanol	6trials
2	101	11	4	1-octanol	6trials
2	102	14	4	1-octanol	6trials
2	103	22	4	1-octanol	6trials
4	104	2	4	1-octanol	6trials
1	105	3	4	1-octanol	6trials
1	106	10	4	1-octanol	6trials
1	107	61	4	1-octanol	6trials
1	108	17	4	1-octanol	6trials
1	109	5	4	1-octanol	6trials
1	110	6	4	1-octanol	6trials
1	111	44	4	1-octanol	6trials
1	112	48	4	1-octanol	6trials
1	113	11	4	1-octanol	6trials
1	114	17	4	1-octanol	6trials
1	115	12	4	1-octanol	6trials
1	116	3	4	1-octanol	6trials
1	117	13	4	1-octanol	6trials
5	118	10	4	1-octanol	6trials
5	119	8	4	1-octanol	6trials
5	120	10	4	1-octanol	6trials
5	121	12	4	1-octanol	6trials
5	122	17	4	1-octanol	6trials
5	123	4	4	1-octanol	6trials
5	124	14	4	1-octanol	6trials
5	125	3	4	1-octanol	6trials
5	126	29	4	1-octanol	6trials
5	127	5	4	1-octanol	6trials
5	128	4	4	1-octanol	6trials
2	129	35	4	1-octanol	6trials
2	130	29	4	1-octanol	6trials
2	131	8	4	1-octanol	6trials
2	132	19	4	1-octanol	6trials
2	133	10	4	1-octanol	6trials
5	134	13	4	1-octanol	6trials
5	135	2	4	1-octanol	6trials
5	1	16	5	hexanal	6trials
5	2	4	5	hexanal	6trials
5	3	8	5	hexanal	6trials
5	4	13	5	hexanal	6trials
5	5	3	5	hexanal	6trials
5	6	20	5	hexanal	6trials
5	7	19	5	hexanal	6trials
5	8	2	5	hexanal	6trials
1	9	8	5	hexanal	6trials
1	10	6	5	hexanal	6trials
1	11	6	5	hexanal	6trials
1	12	19	5	hexanal	6trials
1	13	4	5	hexanal	6trials
1	14	1	5	hexanal	6trials
1	15	42	5	hexanal	6trials
1	16	41	5	hexanal	6trials
1	17	3	5	hexanal	6trials
3	18	11	5	hexanal	6trials
3	19	5	5	hexanal	6trials
3	20	44	5	hexanal	6trials
3	21	17	5	hexanal	6trials
3	22	3	5	hexanal	6trials
3	23	8	5	hexanal	6trials
1	24	40	5	hexanal	6trials
2	25	3	5	hexanal	6trials
2	26	8	5	hexanal	6trials
2	27	8	5	hexanal	6trials
2	28	3	5	hexanal	6trials
2	29	6	5	hexanal	6trials
2	30	6	5	hexanal	6trials
2	31	8	5	hexanal	6trials
2	32	3	5	hexanal	6trials
4	33	4	5	hexanal	6trials
4	34	6	5	hexanal	6trials
4	35	25	5	hexanal	6trials
4	36	9	5	hexanal	6trials
4	37	5	5	hexanal	6trials
4	38	5	5	hexanal	6trials
4	39	5	5	hexanal	6trials
4	40	3	5	hexanal	6trials
4	41	7	5	hexanal	6trials
4	42	5	5	hexanal	6trials
5	43	6	5	hexanal	6trials
5	44	12	5	hexanal	6trials
3	45	27	5	hexanal	6trials
3	46	57	5	hexanal	6trials
5	47	21	5	hexanal	6trials
5	48	10	5	hexanal	6trials
5	49	14	5	hexanal	6trials
5	50	18	5	hexanal	6trials
3	51	7	5	hexanal	6trials
3	52	4	5	hexanal	6trials
3	53	10	5	hexanal	6trials
3	54	4	5	hexanal	6trials
3	55	13	5	hexanal	6trials
4	56	11	5	hexanal	6trials
4	57	4	5	hexanal	6trials
4	58	2	5	hexanal	6trials
4	59	5	5	hexanal	6trials
4	60	7	5	hexanal	6trials
4	61	34	5	hexanal	6trials
4	62	11	5	hexanal	6trials
2	63	12	5	hexanal	6trials
2	64	5	5	hexanal	6trials
2	65	10	5	hexanal	6trials
2	66	8	5	hexanal	6trials
2	67	23	5	hexanal	6trials
2	68	26	5	hexanal	6trials
1	69	7	5	hexanal	6trials
1	70	2	5	hexanal	6trials
1	71	43	5	1-octanol	6trials
1	72	13	5	1-octanol	6trials
3	73	3	5	1-octanol	6trials
3	74	6	5	1-octanol	6trials
3	75	5	5	1-octanol	6trials
3	76	25	5	1-octanol	6trials
3	77	12	5	1-octanol	6trials
3	78	8	5	1-octanol	6trials
4	79	42	5	1-octanol	6trials
4	80	11	5	1-octanol	6trials
4	81	21	5	1-octanol	6trials
4	82	9	5	1-octanol	6trials
2	83	3	5	1-octanol	6trials
4	84	9	5	1-octanol	6trials
4	85	17	5	1-octanol	6trials
5	86	22	5	1-octanol	6trials
5	87	4	5	1-octanol	6trials
5	88	31	5	1-octanol	6trials
5	89	19	5	1-octanol	6trials
5	90	6	5	1-octanol	6trials
5	91	6	5	1-octanol	6trials
5	92	36	5	1-octanol	6trials
2	93	6	5	1-octanol	6trials
2	94	7	5	1-octanol	6trials
2	95	22	5	1-octanol	6trials
2	96	6	5	1-octanol	6trials
2	97	6	5	1-octanol	6trials
2	98	15	5	1-octanol	6trials
2	99	16	5	1-octanol	6trials
2	100	12	5	1-octanol	6trials
2	101	7	5	1-octanol	6trials
2	102	3	5	1-octanol	6trials
2	103	13	5	1-octanol	6trials
4	104	5	5	1-octanol	6trials
1	105	4	5	1-octanol	6trials
1	106	10	5	1-octanol	6trials
1	107	3	5	1-octanol	6trials
1	108	28	5	1-octanol	6trials
1	109	7	5	1-octanol	6trials
1	110	50	5	1-octanol	6trials
1	111	28	5	1-octanol	6trials
1	112	10	5	1-octanol	6trials
1	113	9	5	1-octanol	6trials
1	114	13	5	1-octanol	6trials
1	115	21	5	1-octanol	6trials
1	116	16	5	1-octanol	6trials
1	117	16	5	1-octanol	6trials
5	118	5	5	1-octanol	6trials
5	119	9	5	1-octanol	6trials
5	120	7	5	1-octanol	6trials
5	121	30	5	1-octanol	6trials
5	122	15	5	1-octanol	6trials
5	123	27	5	1-octanol	6trials
5	124	23	5	1-octanol	6trials
5	125	4	5	1-octanol	6trials
5	126	50	5	1-octanol	6trials
5	127	6	5	1-octanol	6trials
5	128	4	5	1-octanol	6trials
2	129	31	5	1-octanol	6trials
2	130	8	5	1-octanol	6trials
2	131	33	5	1-octanol	6trials
2	132	13	5	1-octanol	6trials
2	133	4	5	1-octanol	6trials
5	134	2	5	1-octanol	6trials
5	135	19	5	1-octanol	6trials
5	1	22	6	hexanal	6trials
5	2	14	6	hexanal	6trials
5	3	3	6	hexanal	6trials
5	4	83	6	hexanal	6trials
5	5	9	6	hexanal	6trials
5	6	12	6	hexanal	6trials
5	7	53	6	hexanal	6trials
5	8	8	6	hexanal	6trials
1	9	14	6	hexanal	6trials
1	10	9	6	hexanal	6trials
1	11	18	6	hexanal	6trials
1	12	5	6	hexanal	6trials
1	13	28	6	hexanal	6trials
1	14	5	6	hexanal	6trials
1	15	35	6	hexanal	6trials
1	16	50	6	hexanal	6trials
1	17	7	6	hexanal	6trials
3	18	7	6	hexanal	6trials
3	19	7	6	hexanal	6trials
3	20	29	6	hexanal	6trials
3	21	25	6	hexanal	6trials
3	22	46	6	hexanal	6trials
3	23	35	6	hexanal	6trials
1	24	20	6	hexanal	6trials
2	25	14	6	hexanal	6trials
2	26	4	6	hexanal	6trials
2	27	9	6	hexanal	6trials
2	28	10	6	hexanal	6trials
2	29	25	6	hexanal	6trials
2	30	7	6	hexanal	6trials
2	31	4	6	hexanal	6trials
2	32	7	6	hexanal	6trials
4	33	2	6	hexanal	6trials
4	34	6	6	hexanal	6trials
4	35	17	6	hexanal	6trials
4	36	16	6	hexanal	6trials
4	37	3	6	hexanal	6trials
4	38	10	6	hexanal	6trials
4	39	42	6	hexanal	6trials
4	40	5	6	hexanal	6trials
4	41	35	6	hexanal	6trials
4	42	42	6	hexanal	6trials
5	43	3	6	hexanal	6trials
5	44	15	6	hexanal	6trials
3	45	8	6	hexanal	6trials
3	46	14	6	hexanal	6trials
5	47	15	6	hexanal	6trials
5	48	38	6	hexanal	6trials
5	49	5	6	hexanal	6trials
5	50	5	6	hexanal	6trials
3	51	3	6	hexanal	6trials
3	52	22	6	hexanal	6trials
3	53	8	6	hexanal	6trials
3	54	4	6	hexanal	6trials
3	55	8	6	hexanal	6trials
4	56	3	6	hexanal	6trials
4	57	5	6	hexanal	6trials
4	58	5	6	hexanal	6trials
4	59	13	6	hexanal	6trials
4	60	18	6	hexanal	6trials
4	61	30	6	hexanal	6trials
4	62	14	6	hexanal	6trials
2	63	4	6	hexanal	6trials
2	64	3	6	hexanal	6trials
2	65	24	6	hexanal	6trials
2	66	6	6	hexanal	6trials
2	67	6	6	hexanal	6trials
2	68	17	6	hexanal	6trials
1	69	17	6	hexanal	6trials
1	70	3	6	hexanal	6trials
1	71	27	6	1-octanol	6trials
1	72	34	6	1-octanol	6trials
3	73	4	6	1-octanol	6trials
3	74	49	6	1-octanol	6trials
3	75	26	6	1-octanol	6trials
3	76	11	6	1-octanol	6trials
3	77	27	6	1-octanol	6trials
3	78	32	6	1-octanol	6trials
4	79	62	6	1-octanol	6trials
4	80	3	6	1-octanol	6trials
4	81	8	6	1-octanol	6trials
4	82	8	6	1-octanol	6trials
2	83	50	6	1-octanol	6trials
4	84	4	6	1-octanol	6trials
4	85	26	6	1-octanol	6trials
5	86	14	6	1-octanol	6trials
5	87	11	6	1-octanol	6trials
5	88	4	6	1-octanol	6trials
5	89	3	6	1-octanol	6trials
5	90	35	6	1-octanol	6trials
5	91	5	6	1-octanol	6trials
5	92	7	6	1-octanol	6trials
2	93	3	6	1-octanol	6trials
2	94	49	6	1-octanol	6trials
2	95	7	6	1-octanol	6trials
2	96	11	6	1-octanol	6trials
2	97	3	6	1-octanol	6trials
2	98	35	6	1-octanol	6trials
2	99	12	6	1-octanol	6trials
2	100	4	6	1-octanol	6trials
2	101	49	6	1-octanol	6trials
2	102	9	6	1-octanol	6trials
2	103	12	6	1-octanol	6trials
4	104	14	6	1-octanol	6trials
1	105	4	6	1-octanol	6trials
1	106	32	6	1-octanol	6trials
1	107	27	6	1-octanol	6trials
1	108	9	6	1-octanol	6trials
1	109	4	6	1-octanol	6trials
1	110	16	6	1-octanol	6trials
1	111	25	6	1-octanol	6trials
1	112	15	6	1-octanol	6trials
1	113	8	6	1-octanol	6trials
1	114	23	6	1-octanol	6trials
1	115	11	6	1-octanol	6trials
1	116	5	6	1-octanol	6trials
1	117	6	6	1-octanol	6trials
5	118	3	6	1-octanol	6trials
5	119	61	6	1-octanol	6trials
5	120	23	6	1-octanol	6trials
5	121	23	6	1-octanol	6trials
5	122	33	6	1-octanol	6trials
5	123	34	6	1-octanol	6trials
5	124	25	6	1-octanol	6trials
5	125	21	6	1-octanol	6trials
5	126	11	6	1-octanol	6trials
5	127	23	6	1-octanol	6trials
5	128	12	6	1-octanol	6trials
2	129	9	6	1-octanol	6trials
2	130	44	6	1-octanol	6trials
2	131	16	6	1-octanol	6trials
2	132	9	6	1-octanol	6trials
2	133	24	6	1-octanol	6trials
5	134	5	6	1-octanol	6trials
5	135	9	6	1-octanol	6trials
2	136	20	1	hexanal	6trials
2	137	9	1	hexanal	6trials
2	138	18	1	hexanal	6trials
1	139	34	1	hexanal	6trials
1	140	11	1	hexanal	6trials
1	141	16	1	hexanal	6trials
1	142	63	1	hexanal	6trials
1	143	19	1	hexanal	6trials
1	144	5	1	hexanal	6trials
3	145	15	1	hexanal	6trials
3	146	13	1	hexanal	6trials
3	147	69	1	hexanal	6trials
3	148	15	1	hexanal	6trials
5	149	23	1	hexanal	6trials
5	150	7	1	hexanal	6trials
5	151	73	1	hexanal	6trials
5	152	23	1	hexanal	6trials
2	153	56	1	hexanal	6trials
2	154	48	1	hexanal	6trials
2	155	29	1	hexanal	6trials
5	196	12	1	1-octanol	6trials
5	197	123	1	1-octanol	6trials
5	198	124	1	1-octanol	6trials
5	199	18	1	1-octanol	6trials
5	200	11	1	1-octanol	6trials
5	201	30	1	1-octanol	6trials
3	202	3	1	1-octanol	6trials
3	203	12	1	1-octanol	6trials
3	204	27	1	1-octanol	6trials
3	205	64	1	1-octanol	6trials
3	206	21	1	1-octanol	6trials
3	207	23	1	1-octanol	6trials
1	208	16	1	1-octanol	6trials
1	209	15	1	1-octanol	6trials
1	210	24	1	1-octanol	6trials
2	211	16	1	1-octanol	6trials
2	212	4	1	1-octanol	6trials
2	213	15	1	1-octanol	6trials
2	214	6	1	1-octanol	6trials
2	136	3	2	hexanal	6trials
2	137	10	2	hexanal	6trials
2	138	3	2	hexanal	6trials
1	139	3	2	hexanal	6trials
1	140	4	2	hexanal	6trials
1	141	4	2	hexanal	6trials
1	142	8	2	hexanal	6trials
1	143	17	2	hexanal	6trials
1	144	66	2	hexanal	6trials
3	145	9	2	hexanal	6trials
3	146	84	2	hexanal	6trials
3	147	14	2	hexanal	6trials
3	148	13	2	hexanal	6trials
5	149	12	2	hexanal	6trials
5	150	69	2	hexanal	6trials
5	151	74	2	hexanal	6trials
5	152	4	2	hexanal	6trials
2	153	18	2	hexanal	6trials
2	154	7	2	hexanal	6trials
2	155	21	2	hexanal	6trials
5	196	14	2	1-octanol	6trials
5	197	13	2	1-octanol	6trials
5	198	72	2	1-octanol	6trials
5	199	26	2	1-octanol	6trials
5	200	10	2	1-octanol	6trials
5	201	17	2	1-octanol	6trials
3	202	3	2	1-octanol	6trials
3	203	11	2	1-octanol	6trials
3	204	18	2	1-octanol	6trials
3	205	40	2	1-octanol	6trials
3	206	10	2	1-octanol	6trials
3	207	19	2	1-octanol	6trials
1	208	17	2	1-octanol	6trials
1	209	2	2	1-octanol	6trials
1	210	17	2	1-octanol	6trials
2	211	2	2	1-octanol	6trials
2	212	31	2	1-octanol	6trials
2	213	10	2	1-octanol	6trials
2	214	22	2	1-octanol	6trials
2	136	19	3	hexanal	6trials
2	137	14	3	hexanal	6trials
2	138	11	3	hexanal	6trials
1	139	20	3	hexanal	6trials
1	140	5	3	hexanal	6trials
1	141	9	3	hexanal	6trials
1	142	14	3	hexanal	6trials
1	143	5	3	hexanal	6trials
1	144	3	3	hexanal	6trials
3	145	9	3	hexanal	6trials
3	146	24	3	hexanal	6trials
3	147	8	3	hexanal	6trials
3	148	17	3	hexanal	6trials
5	149	14	3	hexanal	6trials
5	150	42	3	hexanal	6trials
5	151	3	3	hexanal	6trials
5	152	15	3	hexanal	6trials
2	153	10	3	hexanal	6trials
2	154	5	3	hexanal	6trials
2	155	12	3	hexanal	6trials
5	196	6	3	1-octanol	6trials
5	197	18	3	1-octanol	6trials
5	198	34	3	1-octanol	6trials
5	199	27	3	1-octanol	6trials
5	200	25	3	1-octanol	6trials
5	201	14	3	1-octanol	6trials
3	202	3	3	1-octanol	6trials
3	203	15	3	1-octanol	6trials
3	204	17	3	1-octanol	6trials
3	205	5	3	1-octanol	6trials
3	206	10	3	1-octanol	6trials
3	207	6	3	1-octanol	6trials
1	208	5	3	1-octanol	6trials
1	209	6	3	1-octanol	6trials
1	210	22	3	1-octanol	6trials
2	211	52	3	1-octanol	6trials
2	212	4	3	1-octanol	6trials
2	213	8	3	1-octanol	6trials
2	214	8	3	1-octanol	6trials
2	136	14	4	hexanal	6trials
2	137	8	4	hexanal	6trials
2	138	5	4	hexanal	6trials
1	139	35	4	hexanal	6trials
1	140	28	4	hexanal	6trials
1	141	14	4	hexanal	6trials
1	142	15	4	hexanal	6trials
1	143	8	4	hexanal	6trials
1	144	27	4	hexanal	6trials
3	145	12	4	hexanal	6trials
3	146	20	4	hexanal	6trials
3	147	9	4	hexanal	6trials
3	148	21	4	hexanal	6trials
5	149	6	4	hexanal	6trials
5	150	11	4	hexanal	6trials
5	151	10	4	hexanal	6trials
5	152	15	4	hexanal	6trials
2	153	3	4	hexanal	6trials
2	154	4	4	hexanal	6trials
2	155	10	4	hexanal	6trials
5	196	9	4	1-octanol	6trials
5	197	57	4	1-octanol	6trials
5	198	112	4	1-octanol	6trials
5	199	39	4	1-octanol	6trials
5	200	14	4	1-octanol	6trials
5	201	24	4	1-octanol	6trials
3	202	4	4	1-octanol	6trials
3	203	38	4	1-octanol	6trials
3	204	4	4	1-octanol	6trials
3	205	11	4	1-octanol	6trials
3	206	13	4	1-octanol	6trials
3	207	6	4	1-octanol	6trials
1	208	6	4	1-octanol	6trials
1	209	31	4	1-octanol	6trials
1	210	10	4	1-octanol	6trials
2	211	6	4	1-octanol	6trials
2	212	3	4	1-octanol	6trials
2	213	6	4	1-octanol	6trials
2	214	7	4	1-octanol	6trials
2	136	30	5	hexanal	6trials
2	137	9	5	hexanal	6trials
2	138	4	5	hexanal	6trials
1	139	17	5	hexanal	6trials
1	140	7	5	hexanal	6trials
1	141	30	5	hexanal	6trials
1	142	18	5	hexanal	6trials
1	143	2	5	hexanal	6trials
1	144	5	5	hexanal	6trials
3	145	22	5	hexanal	6trials
3	146	7	5	hexanal	6trials
3	147	47	5	hexanal	6trials
3	148	15	5	hexanal	6trials
5	149	2	5	hexanal	6trials
5	150	30	5	hexanal	6trials
5	151	5	5	hexanal	6trials
5	152	18	5	hexanal	6trials
2	153	12	5	hexanal	6trials
2	154	3	5	hexanal	6trials
2	155	5	5	hexanal	6trials
5	196	3	5	1-octanol	6trials
5	197	51	5	1-octanol	6trials
5	198	76	5	1-octanol	6trials
5	199	35	5	1-octanol	6trials
5	200	21	5	1-octanol	6trials
5	201	14	5	1-octanol	6trials
3	202	5	5	1-octanol	6trials
3	203	17	5	1-octanol	6trials
3	204	5	5	1-octanol	6trials
3	205	21	5	1-octanol	6trials
3	206	20	5	1-octanol	6trials
3	207	7	5	1-octanol	6trials
1	208	3	5	1-octanol	6trials
1	209	11	5	1-octanol	6trials
1	210	4	5	1-octanol	6trials
2	211	10	5	1-octanol	6trials
2	212	21	5	1-octanol	6trials
2	213	4	5	1-octanol	6trials
2	214	4	5	1-octanol	6trials
2	136	4	6	hexanal	6trials
2	137	2	6	hexanal	6trials
2	138	35	6	hexanal	6trials
1	139	10	6	hexanal	6trials
1	140	8	6	hexanal	6trials
1	141	5	6	hexanal	6trials
1	142	3	6	hexanal	6trials
1	143	11	6	hexanal	6trials
1	144	7	6	hexanal	6trials
3	145	4	6	hexanal	6trials
3	146	2	6	hexanal	6trials
3	147	17	6	hexanal	6trials
3	148	20	6	hexanal	6trials
5	149	7	6	hexanal	6trials
5	150	35	6	hexanal	6trials
5	151	2	6	hexanal	6trials
5	152	4	6	hexanal	6trials
2	153	4	6	hexanal	6trials
2	154	8	6	hexanal	6trials
2	155	13	6	hexanal	6trials
5	196	11	6	1-octanol	6trials
5	197	13	6	1-octanol	6trials
5	198	71	6	1-octanol	6trials
5	199	3	6	1-octanol	6trials
5	200	11	6	1-octanol	6trials
5	201	18	6	1-octanol	6trials
3	202	4	6	1-octanol	6trials
3	203	5	6	1-octanol	6trials
3	204	7	6	1-octanol	6trials
3	205	15	6	1-octanol	6trials
3	206	3	6	1-octanol	6trials
3	207	14	6	1-octanol	6trials
1	208	17	6	1-octanol	6trials
1	209	5	6	1-octanol	6trials
1	210	5	6	1-octanol	6trials
2	211	9	6	1-octanol	6trials
2	212	2	6	1-octanol	6trials
2	213	3	6	1-octanol	6trials
2	214	7	6	1-octanol	6trials
2	156	33	1	hexanal	3trials
2	157	72	1	hexanal	3trials
2	158	22	1	hexanal	3trials
5	159	14	1	hexanal	3trials
5	160	32	1	hexanal	3trials
5	161	33	1	hexanal	3trials
5	162	20	1	hexanal	3trials
3	163	16	1	1-octanol	3trials
3	164	103	1	1-octanol	3trials
3	165	20	1	1-octanol	3trials
3	166	70	1	1-octanol	3trials
1	167	108	1	1-octanol	3trials
1	168	110	1	1-octanol	3trials
1	169	18	1	hexanal	3trials
1	170	31	1	hexanal	3trials
1	171	7	1	hexanal	3trials
5	172	15	1	hexanal	3trials
2	173	57	1	1-octanol	3trials
2	174	56	1	1-octanol	3trials
3	175	32	1	1-octanol	3trials
5	216	13	1	1-octanol	3trials
5	217	62	1	1-octanol	3trials
2	156	4	2	hexanal	3trials
2	157	3	2	hexanal	3trials
2	158	35	2	hexanal	3trials
5	159	30	2	hexanal	3trials
5	160	9	2	hexanal	3trials
5	161	20	2	hexanal	3trials
5	162	4	2	hexanal	3trials
3	163	37	2	1-octanol	3trials
3	164	3	2	1-octanol	3trials
3	165	3	2	1-octanol	3trials
3	166	6	2	1-octanol	3trials
1	167	13	2	1-octanol	3trials
1	168	27	2	1-octanol	3trials
1	169	7	2	hexanal	3trials
1	170	6	2	hexanal	3trials
1	171	12	2	hexanal	3trials
5	172	6	2	hexanal	3trials
2	173	6	2	1-octanol	3trials
2	174	23	2	1-octanol	3trials
3	175	8	2	1-octanol	3trials
5	216	10	2	1-octanol	3trials
5	217	3	2	1-octanol	3trials
2	156	3	3	hexanal	3trials
2	157	44	3	hexanal	3trials
2	158	60	3	hexanal	3trials
5	159	5	3	hexanal	3trials
5	160	10	3	hexanal	3trials
5	161	5	3	hexanal	3trials
5	162	4	3	hexanal	3trials
3	163	9	3	1-octanol	3trials
3	164	97	3	1-octanol	3trials
3	165	7	3	1-octanol	3trials
3	166	37	3	1-octanol	3trials
1	167	16	3	1-octanol	3trials
1	168	27	3	1-octanol	3trials
1	169	44	3	hexanal	3trials
1	170	5	3	hexanal	3trials
1	171	26	3	hexanal	3trials
5	172	25	3	hexanal	3trials
2	173	13	3	1-octanol	3trials
2	174	57	3	1-octanol	3trials
3	175	18	3	1-octanol	3trials
5	216	86	3	1-octanol	3trials
5	217	11	3	1-octanol	3trials
5	176	61	1	1-octanol	1trial
5	177	24	1	1-octanol	1trial
5	178	120	1	1-octanol	1trial
5	179	18	1	hexanal	1trial
5	180	11	1	hexanal	1trial
2	181	46	1	hexanal	1trial
2	182	63	1	hexanal	1trial
2	183	8	1	hexanal	1trial
2	184	11	1	1-octanol	1trial
2	185	9	1	1-octanol	1trial
1	186	24	1	hexanal	1trial
1	187	41	1	hexanal	1trial
1	188	86	1	hexanal	1trial
1	189	17	1	1-octanol	1trial
1	190	13	1	1-octanol	1trial
3	191	17	1	1-octanol	1trial
3	192	5	1	1-octanol	1trial
3	193	13	1	1-octanol	1trial
3	194	20	1	hexanal	1trial
3	195	32	1	hexanal	1trial
5	300	34	1	hexanal	1trial
5	301	23	1	1-octanol	1trial
2	302	185	1	hexanal	1trial
1	303	26	1	1-octanol	1trial
1	304	125	1	1-octanol	1trial
1	305	5	1	hexanal	1trial
1	306	2	1	hexanal	1trial
3	307	28	1	hexanal	1trial
3	308	193	1	hexanal	1trial
3	309	105	1	1-octanol	1trial
3	310	53	1	1-octanol	1trial
3	311	11	1	1-octanol	1trial
3	312	37	1	hexanal	1trial
2	313	181	1	1-octanol	1trial
2	314	98	1	1-octanol	1trial
5	315	91	1	hexanal	1trial
2	316	27	1	hexanal	1trial
1	218	70	1	hexanal	1trial
1	219	155	1	hexanal	1trial
1	220	79	1	1-octanol	1trial
1	221	101	1	hexanal	1trial
1	222	19	1	hexanal	1trial
1	223	103	1	hexanal	1trial
1	224	19	1	hexanal	1trial
2	225	13	1	hexanal	1trial
2	226	2	1	1-octanol	1trial
2	227	22	1	hexanal	1trial
2	228	5	1	1-octanol	1trial
2	229	5	1	hexanal	1trial
2	230	11	1	1-octanol	1trial
2	231	4	1	hexanal	1trial
2	232	156	1	hexanal	1trial
2	233	206	1	1-octanol	1trial
2	234	36	1	1-octanol	1trial
2	235	6	1	hexanal	1trial
2	236	20	1	1-octanol	1trial
2	237	6	1	hexanal	1trial
2	238	26	1	1-octanol	1trial
3	239	71	1	1-octanol	1trial
3	240	22	1	hexanal	1trial
3	241	4	1	hexanal	1trial
3	242	14	1	hexanal	1trial
3	243	180	1	1-octanol	1trial
3	244	14	1	1-octanol	1trial
3	245	7	1	1-octanol	1trial
5	246	7	1	1-octanol	1trial
5	247	9	1	1-octanol	1trial
5	248	6	1	hexanal	1trial
5	249	35	1	1-octanol	1trial
5	250	30	1	hexanal	1trial
5	251	36	1	1-octanol	1trial
5	252	45	1	hexanal	1trial
5	253	8	1	hexanal	1trial
5	254	10	1	hexanal	1trial
5	255	8	1	1-octanol	1trial
5	256	23	1	hexanal	1trial
5	257	100	1	1-octanol	1trial
5	258	15	1	1-octanol	1trial
2	259	10	1	hexanal	1trial
2	260	6	1	hexanal	1trial
2	261	7	1	hexanal	1trial
2	262	19	1	hexanal	1trial
2	263	6	1	1-octanol	1trial
2	264	10	1	1-octanol	1trial
2	265	42	1	1-octanol	1trial
3	266	12	1	hexanal	1trial
3	267	16	1	hexanal	1trial
3	268	98	1	hexanal	1trial
3	269	42	1	1-octanol	1trial
3	270	14	1	1-octanol	1trial
3	271	46	1	1-octanol	1trial
3	272	64	1	1-octanol	1trial
2	400	6	1	1-octanol	1trial
2	401	26	1	hexanal	1trial
2	402	25	1	1-octanol	1trial
2	403	18	1	1-octanol	1trial
2	404	9	1	hexanal	1trial
2	405	8	1	hexanal	1trial
5	406	136	1	1-octanol	1trial
5	407	3	1	1-octanol	1trial
5	408	3	1	hexanal	1trial
5	409	62	1	hexanal	1trial
5	410	7	1	1-octanol	1trial
5	411	11	1	1-octanol	1trial
5	412	16	1	hexanal	1trial
2	413	87	1	hexanal	1trial
1	414	73	1	1-octanol	1trial
1	415	94	1	hexanal	1trial
1	416	58	1	hexanal	1trial
1	417	4	1	hexanal	1trial
1	418	10	1	hexanal	1trial
1	419	47	1	hexanal	1trial
1	420	28	1	1-octanol	1trial
1	421	43	1	1-octanol	1trial
2	422	15	1	hexanal	1trial
2	423	45	1	hexanal	1trial
2	424	23	1	1-octanol	1trial
2	425	46	1	1-octanol	1trial
5	CHX1	56	1	hexanal	1trial
5	CHX3	21	1	hexanal	1trial
5	CHX4	15	1	1-octanol	1trial
5	CHX5	38	1	hexanal	1trial
5	CHX6	16	1	1-octanol	1trial
10	CHX7	15	1	hexanal	1trial
10	CHX8	44	1	1-octanol	1trial
10	CHX9	12	1	hexanal	1trial
10	CHX10	23	1	1-octanol	1trial
10	CHX11	20	1	hexanal	1trial
10	CHX12	39	1	1-octanol	1trial
10	CHX15	35	1	hexanal	1trial
10	CHX18	91	1	1-octanol	1trial
10	CHX21	174	1	1-octanol	1trial
10	CHX22	17	1	hexanal	1trial
10	CHX23	74	1	1-octanol	1trial
10	CHX25	66	1	1-octanol	1trial
5	CHX26	31	1	hexanal	1trial
5	CHX27	48	1	hexanal	1trial
5	CHX28	44	1	1-octanol	1trial
5	CHX29	107	1	hexanal	1trial
5	CHX30	51	1	1-octanol	1trial
5	CHX31	34	1	hexanal	1trial
5	CHX32	8	1	1-octanol	1trial
7	CHX33	55	1	hexanal	1trial
7	CHX34	11	1	1-octanol	1trial
7	CHX35	29	1	hexanal	1trial
7	CHX36	96	1	1-octanol	1trial
7	CHX37	19	1	hexanal	1trial
7	CHX38	4	1	1-octanol	1trial
7	CHX39	24	1	hexanal	1trial
7	CHX40	48	1	1-octanol	1trial
7	CHX41	30	1	hexanal	1trial
7	CHX42	10	1	1-octanol	1trial
7	CHX43	41	1	hexanal	1trial
7	CHX44	63	1	1-octanol	1trial
7	CHX45	210	1	hexanal	1trial
7	CHX46	65	1	1-octanol	1trial
7	CHX47	20	1	hexanal	1trial
7	CHX48	16	1	1-octanol	1trial
7	CHX49	17	1	hexanal	1trial
7	CHX50	8	1	1-octanol	1trial
5	CHX51	12	1	hexanal	1trial
5	CHX52	41	1	1-octanol	1trial
5	CHX53	5	1	hexanal	1trial
5	CHX54	9	1	1-octanol	1trial
5	CHX55	23	1	hexanal	1trial
5	CHX56	111	1	1-octanol	1trial
5	CHX57	49	1	hexanal	1trial
5	CHX58	118	1	1-octanol	1trial
5	CHX59	6	1	hexanal	1trial
5	CHX60	28	1	1-octanol	1trial
5	CHX61	5	1	hexanal	1trial
5	CHX62	13	1	1-octanol	1trial
5	CHX63	6	1	hexanal	1trial
5	CHX64	8	1	1-octanol	1trial
5	CHX65	57	1	hexanal	1trial
5	CHX66	45	1	1-octanol	1trial
5	CHX68	31	1	1-octanol	1trial
5	CHX69	19	1	hexanal	1trial
8	CHX71	98	1	1-octanol	1trial
8	CHX72	220	1	hexanal	1trial
8	CHX74	30	1	hexanal	1trial
8	CHX75	123	1	1-octanol	1trial
8	CHX76	21	1	hexanal	1trial
8	CHX77	45	1	1-octanol	1trial
5	CHX78	26	1	hexanal	1trial
5	CHX79	45	1	1-octanol	1trial
5	CHX80	400	1	hexanal	1trial
5	CHX81	9	1	1-octanol	1trial
5	CHX82	29	1	hexanal	1trial
5	CHX83	45	1	hexanal	1trial
5	CHX84	20	1	1-octanol	1trial
5	CHX85	42	1	1-octanol	1trial
5	CHX86	49	1	hexanal	1trial
5	CHX87	15	1	hexanal	1trial
5	CHX88	52	1	1-octanol	1trial
5	CHX89	11	1	1-octanol	1trial
5	CHX90	37	1	hexanal	1trial
5	CHX92	68	1	1-octanol	1trial
5	CHX93	16	1	1-octanol	1trial
5	CHX94	69	1	hexanal	1trial
5	CHX96	14	1	hexanal	1trial
5	CHX97	72	1	1-octanol	1trial
5	CHX99	81	1	hexanal	1trial
5	CHX100	309	1	hexanal	1trial
5	CHX101	31	1	hexanal	1trial
8	CHX102	85	1	1-octanol	1trial
8	CHX103	33	1	1-octanol	1trial
8	CHX104	54	1	hexanal	1trial
8	CHX105	7	1	hexanal	1trial
8	CHX106	306	1	1-octanol	1trial
8	CHX109	21	1	hexanal	1trial
8	CHX110	82	1	1-octanol	1trial
8	CHX111	34	1	1-octanol	1trial
8	CHX112	32	1	hexanal	1trial
8	CHX113	65	1	hexanal	1trial
8	CHX115	241	1	1-octanol	1trial
8	CHX116	300	1	hexanal	1trial
8	CHX117	6	1	hexanal	1trial
8	CHX119	262	1	hexanal	1trial
8	CHX122	153	1	hexanal	1trial
8	CHX123	5	1	hexanal	1trial
8	CHX124	180	1	1-octanol	1trial
8	CHX125	269	1	1-octanol	1trial
17	CHX126	397	1	hexanal	1trial
17	CHX127	30	1	hexanal	1trial
17	CHX128	224	1	1-octanol	1trial
17	CHX129	10	1	1-octanol	1trial
17	CHX131	153	1	hexanal	1trial
17	CHX132	81	1	1-octanol	1trial
17	CHX133	321	1	1-octanol	1trial
17	CHX134	313	1	hexanal	1trial
17	CHX135	480	1	hexanal	1trial
17	CHX136	104	1	1-octanol	1trial
17	CHX137	63	1	1-octanol	1trial
17	CHX138	220	1	hexanal	1trial
17	CHX139	20	1	hexanal	1trial
17	CHX140	77	1	1-octanol	1trial
17	CHX142	57	1	hexanal	1trial
17	v2-1	5	1	hexanal	1trial
17	v2-2	158	1	hexanal	1trial
17	v2-3	188	1	1-octanol	1trial
17	v2-4	16	1	1-octanol	1trial
17	v2-5	58	1	hexanal	1trial
17	v2-6	11	1	hexanal	1trial
17	v2-7	50	1	1-octanol	1trial
17	v2-8	17	1	1-octanol	1trial
17	v2-9	31	1	hexanal	1trial
17	v2-10	240	1	hexanal	1trial
17	v2-11	20	1	1-octanol	1trial
17	v2-12	80	1	1-octanol	1trial
17	v2-13	100	1	hexanal	1trial
17	v2-14	9	1	hexanal	1trial
17	v2-15	32	1	1-octanol	1trial
17	v2-16	121	1	1-octanol	1trial
17	v2-17	9	1	hexanal	1trial
17	v2-18	23	1	hexanal	1trial
17	v2-19	15	1	1-octanol	1trial
8	v2-21	14	1	hexanal	1trial
8	v2-24	10	1	1-octanol	1trial
8	v2-25	14	1	hexanal	1trial
8	v2-26	6	1	hexanal	1trial
8	v2-27	66	1	1-octanol	1trial
8	v2-29	7	1	hexanal	1trial
8	v2-30	13	1	hexanal	1trial
8	v2-32	35	1	1-octanol	1trial
8	v2-33	29	1	hexanal	1trial
8	v2-35	45	1	1-octanol	1trial
8	v2-36	51	1	1-octanol	1trial
8	v2-37	38	1	hexanal	1trial
8	v2-38	43	1	hexanal	1trial
8	v2-40	13	1	1-octanol	1trial

## Sheet: Memory Test
colonie	individu	area	odorant_in_the_area	time (s)	conditioning_odorant	stimulus	conditioning_groups	time_elapsed
1	10	A	1-octanol	2	hexanal	N	6	1h
1	10	B	rien	3	hexanal	without	6	1h
1	10	C	hexanal	68	hexanal	CS	6	1h
1	10	D	rien	10	hexanal	without	6	1h
3	18	A	rien	42	hexanal	without	6	1h
3	18	B	1-octanol	4	hexanal	N	6	1h
3	18	C	rien	2	hexanal	without	6	1h
3	18	D	hexanal	43	hexanal	CS	6	1h
3	19	A	1-octanol	13	hexanal	N	6	1h
3	19	B	rien	20	hexanal	without	6	1h
3	19	C	hexanal	22	hexanal	CS	6	1h
3	19	D	rien	26	hexanal	without	6	1h
3	20	A	rien	25	hexanal	without	6	1h
3	20	B	hexanal	19	hexanal	CS	6	1h
3	20	C	rien	17	hexanal	without	6	1h
3	20	D	1-octanol	31	hexanal	N	6	1h
3	21	A	rien	18	hexanal	without	6	1h
3	21	B	hexanal	6	hexanal	CS	6	1h
3	21	C	rien	26	hexanal	without	6	1h
3	21	D	1-octanol	33	hexanal	N	6	1h
3	22	A	rien	17	hexanal	without	6	1h
3	22	B	1-octanol	8	hexanal	N	6	1h
3	22	C	rien	24	hexanal	without	6	1h
3	22	D	hexanal	30	hexanal	CS	6	1h
3	23	A	hexanal	78	hexanal	CS	6	1h
3	23	B	rien	7	hexanal	without	6	1h
3	23	C	1-octanol	4	hexanal	N	6	1h
3	23	D	rien	13	hexanal	without	6	1h
2	25	A	1-octanol	18	hexanal	N	6	1h
2	25	B	rien	6	hexanal	without	6	1h
2	25	C	hexanal	40	hexanal	CS	6	1h
2	25	D	rien	8	hexanal	without	6	1h
2	28	A	rien	23	hexanal	without	6	1h
2	28	B	hexanal	19	hexanal	CS	6	1h
2	28	C	rien	22	hexanal	without	6	1h
2	28	D	1-octanol	15	hexanal	N	6	1h
3	45	A	hexanal	61	hexanal	CS	6	1h
3	45	B	rien	15	hexanal	without	6	1h
3	45	C	1-octanol	8	hexanal	N	6	1h
3	45	D	rien	9	hexanal	without	6	1h
4	56	A	rien	54	hexanal	without	6	1h
4	56	B	1-octanol	11	hexanal	N	6	1h
4	56	C	rien	13	hexanal	without	6	1h
4	56	D	hexanal	25	hexanal	CS	6	1h
4	58	A	1-octanol	9	hexanal	N	6	1h
4	58	B	rien	22	hexanal	without	6	1h
4	58	C	hexanal	23	hexanal	CS	6	1h
4	58	D	rien	31	hexanal	without	6	1h
4	59	A	rien	21	hexanal	without	6	1h
4	59	B	hexanal	21	hexanal	CS	6	1h
4	59	C	rien	33	hexanal	without	6	1h
4	59	D	1-octanol	14	hexanal	N	6	1h
4	60	A	rien	30	hexanal	without	6	1h
4	60	B	1-octanol	20	hexanal	N	6	1h
4	60	C	rien	14	hexanal	without	6	1h
4	60	D	hexanal	32	hexanal	CS	6	1h
4	61	A	hexanal	30	hexanal	CS	6	1h
4	61	B	rien	13	hexanal	without	6	1h
4	61	C	1-octanol	21	hexanal	N	6	1h
4	61	D	rien	33	hexanal	without	6	1h
2	64	A	1-octanol	3	hexanal	N	6	1h
2	64	B	rien	16	hexanal	without	6	1h
2	64	C	hexanal	23	hexanal	CS	6	1h
2	64	D	rien	34	hexanal	without	6	1h
2	65	A	rien	22	hexanal	without	6	1h
2	65	B	hexanal	24	hexanal	CS	6	1h
2	65	C	rien	38	hexanal	without	6	1h
2	65	D	1-octanol	8	hexanal	N	6	1h
2	68	A	hexanal	42	hexanal	CS	6	1h
2	68	B	rien	12	hexanal	without	6	1h
2	68	C	1-octanol	11	hexanal	N	6	1h
2	68	D	rien	9	hexanal	without	6	1h
1	69	A	hexanal	13	hexanal	CS	6	1h
1	69	B	rien	16	hexanal	without	6	1h
1	69	C	1-octanol	11	hexanal	N	6	1h
1	69	D	rien	31	hexanal	without	6	1h
1	70	A	rien	26	hexanal	without	6	1h
1	70	B	hexanal	37	hexanal	CS	6	1h
1	70	C	rien	18	hexanal	without	6	1h
1	70	D	1-octanol	8	hexanal	N	6	1h
2	102	A	1-octanol	60	1-octanol	CS	6	1h
2	102	B	rien	12	1-octanol	without	6	1h
2	102	C	hexanal	1	1-octanol	N	6	1h
2	102	D	rien	30	1-octanol	without	6	1h
2	103	A	rien	18	1-octanol	without	6	1h
2	103	B	hexanal	13	1-octanol	N	6	1h
2	103	C	rien	14	1-octanol	without	6	1h
2	103	D	1-octanol	46	1-octanol	CS	6	1h
1	105	A	rien	15	1-octanol	without	6	1h
1	105	B	hexanal	32	1-octanol	N	6	1h
1	105	C	rien	5	1-octanol	without	6	1h
1	105	D	1-octanol	22	1-octanol	CS	6	1h
1	107	A	rien	20	1-octanol	without	6	1h
1	107	B	1-octanol	45	1-octanol	CS	6	1h
1	107	C	rien	6	1-octanol	without	6	1h
1	107	D	hexanal	8	1-octanol	N	6	1h
1	115	A	hexanal	3	1-octanol	N	6	1h
1	115	B	rien	0	1-octanol	without	6	1h
1	115	C	1-octanol	76	1-octanol	CS	6	1h
1	115	D	rien	21	1-octanol	without	6	1h
5	118	A	hexanal	9	1-octanol	N	6	1h
5	118	B	rien	28	1-octanol	without	6	1h
5	118	C	1-octanol	29	1-octanol	CS	6	1h
5	118	D	rien	17	1-octanol	without	6	1h
5	119	A	1-octanol	41	1-octanol	CS	6	1h
5	119	B	rien	19	1-octanol	without	6	1h
5	119	C	hexanal	8	1-octanol	N	6	1h
5	119	D	rien	16	1-octanol	without	6	1h
5	120	A	1-octanol	22	1-octanol	CS	6	1h
5	120	B	rien	5	1-octanol	without	6	1h
5	120	C	hexanal	47	1-octanol	N	6	1h
5	120	D	rien	4	1-octanol	without	6	1h
5	121	A	hexanal	8	1-octanol	N	6	1h
5	121	B	rien	25	1-octanol	without	6	1h
5	121	C	1-octanol	27	1-octanol	CS	6	1h
5	121	D	rien	12	1-octanol	without	6	1h
5	123	A	rien	20	1-octanol	without	6	1h
5	123	B	hexanal	11	1-octanol	N	6	1h
5	123	C	rien	20	1-octanol	without	6	1h
5	123	D	1-octanol	37	1-octanol	CS	6	1h
5	124	A	rien	8	1-octanol	without	6	1h
5	124	B	1-octanol	26	1-octanol	CS	6	1h
5	124	C	rien	28	1-octanol	without	6	1h
5	124	D	hexanal	13	1-octanol	N	6	1h
5	125	A	hexanal	34	1-octanol	N	6	1h
5	125	B	rien	14	1-octanol	without	6	1h
5	125	C	1-octanol	23	1-octanol	CS	6	1h
5	125	D	rien	15	1-octanol	without	6	1h
5	126	A	rien	21	1-octanol	without	6	1h
5	126	B	hexanal	4	1-octanol	N	6	1h
5	126	C	rien	20	1-octanol	without	6	1h
5	126	D	1-octanol	36	1-octanol	CS	6	1h
5	127	A	hexanal	19	1-octanol	N	6	1h
5	127	B	rien	18	1-octanol	without	6	1h
5	127	C	1-octanol	22	1-octanol	CS	6	1h
5	127	D	rien	39	1-octanol	without	6	1h
5	128	A	rien	22	1-octanol	without	6	1h
5	128	B	hexanal	8	1-octanol	N	6	1h
5	128	C	rien	14	1-octanol	without	6	1h
5	128	D	1-octanol	53	1-octanol	CS	6	1h
2	129	A	rien	32	1-octanol	without	6	1h
2	129	B	hexanal	9	1-octanol	N	6	1h
2	129	C	rien	14	1-octanol	without	6	1h
2	129	D	1-octanol	29	1-octanol	CS	6	1h
2	130	A	hexanal	21	1-octanol	N	6	1h
2	130	B	rien	33	1-octanol	without	6	1h
2	130	C	1-octanol	22	1-octanol	CS	6	1h
2	130	D	rien	20	1-octanol	without	6	1h
2	131	A	hexanal	25	1-octanol	N	6	1h
2	131	B	rien	20	1-octanol	without	6	1h
2	131	C	1-octanol	33	1-octanol	CS	6	1h
2	131	D	rien	7	1-octanol	without	6	1h
2	132	A	rien	34	1-octanol	without	6	1h
2	132	B	hexanal	13	1-octanol	N	6	1h
2	132	C	rien	18	1-octanol	without	6	1h
2	132	D	1-octanol	29	1-octanol	CS	6	1h
2	133	A	rien	25	1-octanol	without	6	1h
2	133	B	hexanal	8	1-octanol	N	6	1h
2	133	C	rien	16	1-octanol	without	6	1h
2	133	D	1-octanol	36	1-octanol	CS	6	1h
1	9	A	hexanal	14	hexanal	CS	6	24h
1	9	B	rien	11	hexanal	without	6	24h
1	9	C	1-octanol	7	hexanal	N	6	24h
1	9	D	rien	64	hexanal	without	6	24h
1	12	A	rien	40	hexanal	without	6	24h
1	12	B	1-octanol	16	hexanal	N	6	24h
1	12	C	rien	6	hexanal	without	6	24h
1	12	D	hexanal	20	hexanal	CS	6	24h
1	13	A	1-octanol	26	hexanal	N	6	24h
1	13	B	rien	18	hexanal	without	6	24h
1	13	C	hexanal	21	hexanal	CS	6	24h
1	13	D	rien	28	hexanal	without	6	24h
1	14	A	rien	31	hexanal	without	6	24h
1	14	B	1-octanol	6	hexanal	N	6	24h
1	14	C	rien	7	hexanal	without	6	24h
1	14	D	hexanal	49	hexanal	CS	6	24h
1	15	A	1-octanol	6	hexanal	N	6	24h
1	15	B	rien	58	hexanal	without	6	24h
1	15	C	hexanal	18	hexanal	CS	6	24h
1	15	D	rien	3	hexanal	without	6	24h
1	17	A	1-octanol	36	hexanal	N	6	24h
1	17	B	rien	16	hexanal	without	6	24h
1	17	C	hexanal	18	hexanal	CS	6	24h
1	17	D	rien	9	hexanal	without	6	24h
4	33	A	rien	9	hexanal	without	6	24h
4	33	B	hexanal	56	hexanal	CS	6	24h
4	33	C	rien	17	hexanal	without	6	24h
4	33	D	1-octanol	15	hexanal	N	6	24h
4	34	A	hexanal	16	hexanal	CS	6	24h
4	34	B	rien	32	hexanal	without	6	24h
4	34	C	1-octanol	16	hexanal	N	6	24h
4	34	D	rien	28	hexanal	without	6	24h
4	35	A	rien	15	hexanal	without	6	24h
4	35	B	1-octanol	17	hexanal	N	6	24h
4	35	C	rien	15	hexanal	without	6	24h
4	35	D	hexanal	51	hexanal	CS	6	24h
4	38	A	rien	6	hexanal	without	6	24h
4	38	B	hexanal	15	hexanal	CS	6	24h
4	38	C	rien	49	hexanal	without	6	24h
4	38	D	1-octanol	19	hexanal	N	6	24h
4	39	A	rien	14	hexanal	without	6	24h
4	39	B	hexanal	45	hexanal	CS	6	24h
4	39	C	1-octanol	25	hexanal	N	6	24h
4	39	D	rien	5	hexanal	without	6	24h
4	41	A	1-octanol	16	hexanal	N	6	24h
4	41	B	rien	0	hexanal	without	6	24h
4	41	C	hexanal	40	hexanal	CS	6	24h
4	41	D	rien	27	hexanal	without	6	24h
4	42	A	rien	16	hexanal	without	6	24h
4	42	B	1-octanol	22	hexanal	N	6	24h
4	42	C	rien	16	hexanal	without	6	24h
4	42	D	hexanal	35	hexanal	CS	6	24h
5	47	A	rien	19	hexanal	without	6	24h
5	47	B	hexanal	27	hexanal	CS	6	24h
5	47	C	rien	34	hexanal	without	6	24h
5	47	D	1-octanol	14	hexanal	N	6	24h
5	49	A	hexanal	24	hexanal	CS	6	24h
5	49	B	rien	5	hexanal	without	6	24h
5	49	C	1-octanol	2	hexanal	N	6	24h
5	49	D	rien	50	hexanal	without	6	24h
3	52	A	rien	28	hexanal	without	6	24h
3	52	B	1-octanol	4	hexanal	N	6	24h
3	52	C	rien	33	hexanal	without	6	24h
3	52	D	hexanal	35	hexanal	CS	6	24h
3	53	A	rien	43	hexanal	without	6	24h
3	53	B	1-octanol	10	hexanal	N	6	24h
3	53	C	rien	11	hexanal	without	6	24h
3	53	D	hexanal	30	hexanal	CS	6	24h
3	54	A	rien	7	hexanal	without	6	24h
3	54	B	1-octanol	14	hexanal	N	6	24h
3	54	C	rien	25	hexanal	without	6	24h
3	54	D	hexanal	49	hexanal	CS	6	24h
3	55	A	rien	6	hexanal	without	6	24h
3	55	B	hexanal	61	hexanal	CS	6	24h
3	55	C	rien	17	hexanal	without	6	24h
3	55	D	1-octanol	20	hexanal	N	6	24h
2	67	A	rien	17	hexanal	without	6	24h
2	67	B	1-octanol	12	hexanal	N	6	24h
2	67	C	rien	23	hexanal	without	6	24h
2	67	D	hexanal	57	hexanal	CS	6	24h
3	74	A	rien	45	1-octanol	without	6	24h
3	74	B	hexanal	0	1-octanol	N	6	24h
3	74	C	rien	1	1-octanol	without	6	24h
3	74	D	1-octanol	64	1-octanol	CS	6	24h
3	75	A	rien	32	1-octanol	without	6	24h
3	75	B	1-octanol	16	1-octanol	CS	6	24h
3	75	C	rien	15	1-octanol	without	6	24h
3	75	D	hexanal	19	1-octanol	N	6	24h
3	77	A	hexanal	13	1-octanol	N	6	24h
3	77	B	rien	20	1-octanol	without	6	24h
3	77	C	1-octanol	29	1-octanol	CS	6	24h
3	77	D	rien	24	1-octanol	without	6	24h
3	78	A	1-octanol	41	1-octanol	CS	6	24h
3	78	B	rien	36	1-octanol	without	6	24h
3	78	C	hexanal	7	1-octanol	N	6	24h
3	78	D	rien	12	1-octanol	without	6	24h
4	79	A	1-octanol	41	1-octanol	CS	6	24h
4	79	B	rien	9	1-octanol	without	6	24h
4	79	C	hexanal	9	1-octanol	N	6	24h
4	79	D	rien	32	1-octanol	without	6	24h
4	80	A	rien	24	1-octanol	without	6	24h
4	80	B	hexanal	20	1-octanol	N	6	24h
4	80	C	rien	10	1-octanol	without	6	24h
4	80	D	1-octanol	31	1-octanol	CS	6	24h
5	86	A	rien	43	1-octanol	without	6	24h
5	86	B	hexanal	5	1-octanol	N	6	24h
5	86	C	rien	9	1-octanol	without	6	24h
5	86	D	1-octanol	28	1-octanol	CS	6	24h
5	88	A	hexanal	7	1-octanol	N	6	24h
5	88	B	rien	7	1-octanol	without	6	24h
5	88	C	1-octanol	37	1-octanol	CS	6	24h
5	88	D	rien	34	1-octanol	without	6	24h
5	90	A	rien	41	1-octanol	without	6	24h
5	90	B	1-octanol	17	1-octanol	CS	6	24h
5	90	C	rien	17	1-octanol	without	6	24h
5	90	D	hexanal	14	1-octanol	N	6	24h
5	91	A	rien	22	1-octanol	without	6	24h
5	91	B	hexanal	15	1-octanol	N	6	24h
5	91	C	rien	24	1-octanol	without	6	24h
5	91	D	1-octanol	25	1-octanol	CS	6	24h
2	95	A	rien	24	1-octanol	without	6	24h
2	95	B	1-octanol	24	1-octanol	CS	6	24h
2	95	C	rien	28	1-octanol	without	6	24h
2	95	D	hexanal	15	1-octanol	N	6	24h
2	96	A	hexanal	17	1-octanol	N	6	24h
2	96	B	rien	24	1-octanol	without	6	24h
2	96	C	1-octanol	32	1-octanol	CS	6	24h
2	96	D	rien	12	1-octanol	without	6	24h
2	98	A	1-octanol	10	1-octanol	CS	6	24h
2	98	B	rien	35	1-octanol	without	6	24h
2	98	C	hexanal	17	1-octanol	N	6	24h
2	98	D	rien	26	1-octanol	without	6	24h
2	99	A	rien	28	1-octanol	without	6	24h
2	99	B	hexanal	18	1-octanol	N	6	24h
2	99	C	rien	25	1-octanol	without	6	24h
2	99	D	1-octanol	21	1-octanol	CS	6	24h
2	100	A	rien	37	1-octanol	without	6	24h
2	100	B	1-octanol	23	1-octanol	CS	6	24h
2	100	C	rien	12	1-octanol	without	6	24h
2	100	D	hexanal	16	1-octanol	N	6	24h
1	113	A	hexanal	7	1-octanol	N	6	24h
1	113	B	rien	5	1-octanol	without	6	24h
1	113	C	1-octanol	27	1-octanol	CS	6	24h
1	113	D	rien	54	1-octanol	without	6	24h
1	117	A	rien	10	1-octanol	without	6	24h
1	117	B	1-octanol	19	1-octanol	CS	6	24h
1	117	C	rien	53	1-octanol	without	6	24h
1	117	D	hexanal	20	1-octanol	N	6	24h
5	122	A	1-octanol	20	1-octanol	CS	6	24h
5	122	B	rien	15	1-octanol	without	6	24h
5	122	C	hexanal	24	1-octanol	N	6	24h
5	122	D	rien	18	1-octanol	without	6	24h
5	134	A	1-octanol	17	1-octanol	CS	6	24h
5	134	B	rien	20	1-octanol	without	6	24h
5	134	C	hexanal	26	1-octanol	N	6	24h
5	134	D	rien	16	1-octanol	without	6	24h
5	135	A	rien	37	1-octanol	without	6	24h
5	135	B	1-octanol	19	1-octanol	CS	6	24h
5	135	C	rien	9	1-octanol	without	6	24h
5	135	D	hexanal	21	1-octanol	N	6	24h
5	2	A	rien	25	hexanal	without	6	72h
5	2	B	1-octanol	23	hexanal	N	6	72h
5	2	C	rien	13	hexanal	without	6	72h
5	2	D	hexanal	22	hexanal	CS	6	72h
5	3	A	rien	20	hexanal	without	6	72h
5	3	B	1-octanol	21	hexanal	N	6	72h
5	3	C	rien	28	hexanal	without	6	72h
5	3	D	hexanal	17	hexanal	CS	6	72h
5	4	A	hexanal	25	hexanal	CS	6	72h
5	4	B	rien	25	hexanal	without	6	72h
5	4	C	1-octanol	24	hexanal	N	6	72h
5	4	D	rien	7	hexanal	without	6	72h
5	6	A	rien	26	hexanal	without	6	72h
5	6	B	hexanal	16	hexanal	CS	6	72h
5	6	C	rien	30	hexanal	without	6	72h
5	6	D	1-octanol	14	hexanal	N	6	72h
5	7	A	rien	36	hexanal	without	6	72h
5	7	B	hexanal	22	hexanal	CS	6	72h
5	7	C	rien	16	hexanal	without	6	72h
5	7	D	1-octanol	14	hexanal	N	6	72h
5	8	A	1-octanol	9	hexanal	N	6	72h
5	8	B	rien	36	hexanal	without	6	72h
5	8	C	hexanal	27	hexanal	CS	6	72h
5	8	D	rien	20	hexanal	without	6	72h
1	10	A	rien	36	hexanal	without	6	72h
1	10	B	1-octanol	2	hexanal	N	6	72h
1	10	C	rien	10	hexanal	without	6	72h
1	10	D	hexanal	44	hexanal	CS	6	72h
1	11	A	1-octanol	20	hexanal	N	6	72h
1	11	B	rien	10	hexanal	without	6	72h
1	11	C	hexanal	13	hexanal	CS	6	72h
1	11	D	rien	44	hexanal	without	6	72h
2	29	A	hexanal	20	hexanal	CS	6	72h
2	29	B	rien	40	hexanal	without	6	72h
2	29	C	1-octanol	22	hexanal	N	6	72h
2	29	D	rien	11	hexanal	without	6	72h
2	30	A	1-octanol	38	hexanal	N	6	72h
2	30	B	rien	27	hexanal	without	6	72h
2	30	C	hexanal	6	hexanal	CS	6	72h
2	30	D	rien	11	hexanal	without	6	72h
2	31	A	rien	15	hexanal	without	6	72h
2	31	B	hexanal	29	hexanal	CS	6	72h
2	31	C	rien	35	hexanal	without	6	72h
2	31	D	1-octanol	19	hexanal	N	6	72h
2	32	A	rien	21	hexanal	without	6	72h
2	32	B	hexanal	15	hexanal	CS	6	72h
2	32	C	rien	26	hexanal	without	6	72h
2	32	D	1-octanol	25	hexanal	N	6	72h
5	43	A	hexanal	35	hexanal	CS	6	72h
5	43	B	rien	32	hexanal	without	6	72h
5	43	C	1-octanol	5	hexanal	N	6	72h
5	43	D	rien	28	hexanal	without	6	72h
5	44	A	1-octanol	36	hexanal	N	6	72h
5	44	B	rien	8	hexanal	without	6	72h
5	44	C	hexanal	18	hexanal	CS	6	72h
5	44	D	rien	33	hexanal	without	6	72h
3	46	A	rien	39	hexanal	without	6	72h
3	46	B	1-octanol	0	hexanal	N	6	72h
3	46	C	rien	34	hexanal	without	6	72h
3	46	D	hexanal	16	hexanal	CS	6	72h
5	48	A	1-octanol	19	hexanal	N	6	72h
5	48	B	rien	29	hexanal	without	6	72h
5	48	C	hexanal	17	hexanal	CS	6	72h
5	48	D	rien	30	hexanal	without	6	72h
5	50	A	rien	13	hexanal	without	6	72h
5	50	B	hexanal	31	hexanal	CS	6	72h
5	50	C	rien	37	hexanal	without	6	72h
5	50	D	1-octanol	9	hexanal	N	6	72h
4	62	A	1-octanol	21	hexanal	N	6	72h
4	62	B	rien	19	hexanal	without	6	72h
4	62	C	hexanal	22	hexanal	CS	6	72h
4	62	D	rien	27	hexanal	without	6	72h
2	63	A	rien	22	hexanal	without	6	72h
2	63	B	hexanal	18	hexanal	CS	6	72h
2	63	C	rien	17	hexanal	without	6	72h
2	63	D	1-octanol	25	hexanal	N	6	72h
2	66	A	hexanal	31	hexanal	CS	6	72h
2	66	B	rien	14	hexanal	without	6	72h
2	66	C	1-octanol	8	hexanal	N	6	72h
2	66	D	rien	33	hexanal	without	6	72h
1	71	A	rien	31	1-octanol	without	6	72h
1	71	B	1-octanol	16	1-octanol	CS	6	72h
1	71	C	hexanal	10	1-octanol	N	6	72h
1	71	D	rien	30	1-octanol	without	6	72h
1	72	A	hexanal	18	1-octanol	N	6	72h
1	72	B	rien	26	1-octanol	without	6	72h
1	72	C	1-octanol	17	1-octanol	CS	6	72h
1	72	D	rien	29	1-octanol	without	6	72h
3	73	A	rien	23	1-octanol	without	6	72h
3	73	B	1-octanol	23	1-octanol	CS	6	72h
3	73	C	rien	25	1-octanol	without	6	72h
3	73	D	hexanal	14	1-octanol	N	6	72h
4	82	A	1-octanol	30	1-octanol	CS	6	72h
4	82	B	rien	17	1-octanol	without	6	72h
4	82	C	hexanal	19	1-octanol	N	6	72h
4	82	D	rien	17	1-octanol	without	6	72h
4	85	A	rien	20	1-octanol	without	6	72h
4	85	B	1-octanol	26	1-octanol	CS	6	72h
4	85	C	rien	18	1-octanol	without	6	72h
4	85	D	hexanal	22	1-octanol	N	6	72h
5	87	A	hexanal	17	1-octanol	N	6	72h
5	87	B	rien	19	1-octanol	without	6	72h
5	87	C	1-octanol	19	1-octanol	CS	6	72h
5	87	D	rien	30	1-octanol	without	6	72h
5	89	A	hexanal	30	1-octanol	N	6	72h
5	89	B	rien	15	1-octanol	without	6	72h
5	89	C	1-octanol	22	1-octanol	CS	6	72h
5	89	D	rien	3	1-octanol	without	6	72h
5	92	A	hexanal	20	1-octanol	N	6	72h
5	92	B	rien	11	1-octanol	without	6	72h
5	92	C	1-octanol	20	1-octanol	CS	6	72h
5	92	D	rien	28	1-octanol	without	6	72h
2	93	A	1-octanol	22	1-octanol	CS	6	72h
2	93	B	rien	19	1-octanol	without	6	72h
2	93	C	hexanal	24	1-octanol	N	6	72h
2	93	D	rien	23	1-octanol	without	6	72h
2	94	A	1-octanol	34	1-octanol	CS	6	72h
2	94	B	rien	15	1-octanol	without	6	72h
2	94	C	hexanal	10	1-octanol	N	6	72h
2	94	D	rien	15	1-octanol	without	6	72h
4	104	A	rien	24	1-octanol	without	6	72h
4	104	B	hexanal	21	1-octanol	N	6	72h
4	104	C	rien	20	1-octanol	without	6	72h
4	104	D	1-octanol	24	1-octanol	CS	6	72h
1	106	A	1-octanol	21	1-octanol	CS	6	72h
1	106	B	rien	36	1-octanol	without	6	72h
1	106	C	hexanal	14	1-octanol	N	6	72h
1	106	D	rien	20	1-octanol	without	6	72h
1	108	A	1-octanol	73	1-octanol	CS	6	72h
1	108	B	rien	16	1-octanol	without	6	72h
1	108	C	hexanal	8	1-octanol	N	6	72h
1	108	D	rien	6	1-octanol	without	6	72h
1	109	A	hexanal	57	1-octanol	N	6	72h
1	109	B	rien	5	1-octanol	without	6	72h
1	109	C	1-octanol	18	1-octanol	CS	6	72h
1	109	D	rien	11	1-octanol	without	6	72h
1	110	A	1-octanol	73	1-octanol	CS	6	72h
1	110	B	rien	30	1-octanol	without	6	72h
1	110	C	hexanal	5	1-octanol	N	6	72h
1	110	D	rien	0	1-octanol	without	6	72h
1	111	A	rien	27	1-octanol	without	6	72h
1	111	B	hexanal	20	1-octanol	N	6	72h
1	111	C	rien	15	1-octanol	without	6	72h
1	111	D	1-octanol	19	1-octanol	CS	6	72h
1	112	A	hexanal	13	1-octanol	N	6	72h
1	112	B	rien	24	1-octanol	without	6	72h
1	112	C	1-octanol	19	1-octanol	CS	6	72h
1	112	D	rien	44	1-octanol	without	6	72h
1	114	A	hexanal	13	1-octanol	N	6	72h
1	114	B	rien	36	1-octanol	without	6	72h
1	114	C	1-octanol	23	1-octanol	CS	6	72h
1	114	D	rien	24	1-octanol	without	6	72h
1	116	A	hexanal	20	hexanal	CS	6	72h
1	116	B	rien	17	hexanal	without	6	72h
1	116	C	1-octanol	14	hexanal	N	6	72h
1	116	D	rien	15	hexanal	without	6	72h
5	NA	A	rien	18	1-octanol	without	6	72h
5	NA	B	hexanal	19	1-octanol	N	6	72h
5	NA	C	rien	34	1-octanol	without	6	72h
5	NA	D	1-octanol	19	1-octanol	CS	6	72h
1	221	B	hexanal	22	1-octanol	N	1	24h
1	222	D	hexanal	2	1-octanol	N	1	24h
2	233	B	hexanal	11	1-octanol	N	1	24h
2	234	B	hexanal	10	1-octanol	N	1	24h
2	236	B	hexanal	8	1-octanol	N	1	24h
2	238	D	hexanal	0	1-octanol	N	1	24h
5	251	D	hexanal	21	1-octanol	N	1	24h
5	257	A	hexanal	0	1-octanol	N	1	24h
5	258	C	hexanal	16	1-octanol	N	1	24h
2	264	A	hexanal	42	1-octanol	N	1	24h
1	223	A	1-octanol	12	hexanal	N	1	24h
2	231	C	1-octanol	20	hexanal	N	1	24h
2	232	A	1-octanol	40	hexanal	N	1	24h
2	235	C	1-octanol	7	hexanal	N	1	24h
2	237	B	1-octanol	23	hexanal	N	1	24h
5	248	C	1-octanol	9	hexanal	N	1	24h
5	252	A	1-octanol	23	hexanal	N	1	24h
5	256	D	1-octanol	7	hexanal	N	1	24h
2	259	B	1-octanol	4	hexanal	N	1	24h
2	260	A	1-octanol	22	hexanal	N	1	24h
2	261	D	1-octanol	19	hexanal	N	1	24h
2	262	D	1-octanol	12	hexanal	N	1	24h
1	221	A	rien	43	1-octanol	without	1	24h
1	221	C	rien	11	1-octanol	without	1	24h
1	222	A	rien	46	1-octanol	without	1	24h
1	222	C	rien	4	1-octanol	without	1	24h
2	233	A	rien	54	1-octanol	without	1	24h
2	233	C	rien	6	1-octanol	without	1	24h
2	234	A	rien	22	1-octanol	without	1	24h
2	234	C	rien	20	1-octanol	without	1	24h
2	236	A	rien	43	1-octanol	without	1	24h
2	236	C	rien	9	1-octanol	without	1	24h
2	238	A	rien	27	1-octanol	without	1	24h
2	238	C	rien	0	1-octanol	without	1	24h
5	251	A	rien	36	1-octanol	without	1	24h
5	251	C	rien	13	1-octanol	without	1	24h
5	257	B	rien	66	1-octanol	without	1	24h
5	257	D	rien	3	1-octanol	without	1	24h
5	258	B	rien	15	1-octanol	without	1	24h
5	258	D	rien	12	1-octanol	without	1	24h
2	264	B	rien	10	1-octanol	without	1	24h
2	264	D	rien	24	1-octanol	without	1	24h
1	223	B	rien	6	hexanal	without	1	24h
1	223	D	rien	31	hexanal	without	1	24h
2	231	B	rien	20	hexanal	without	1	24h
2	231	D	rien	22	hexanal	without	1	24h
2	232	B	rien	18	hexanal	without	1	24h
2	232	D	rien	5	hexanal	without	1	24h
2	235	B	rien	27	hexanal	without	1	24h
2	235	D	rien	16	hexanal	without	1	24h
2	237	A	rien	32	hexanal	without	1	24h
2	237	C	rien	16	hexanal	without	1	24h
5	248	B	rien	12	hexanal	without	1	24h
5	248	D	rien	16	hexanal	without	1	24h
5	252	B	rien	23	hexanal	without	1	24h
5	252	D	rien	20	hexanal	without	1	24h
5	256	A	rien	18	hexanal	without	1	24h
5	256	C	rien	21	hexanal	without	1	24h
2	259	A	rien	6	hexanal	without	1	24h
2	259	C	rien	25	hexanal	without	1	24h
2	260	B	rien	32	hexanal	without	1	24h
2	260	D	rien	15	hexanal	without	1	24h
2	261	A	rien	19	hexanal	without	1	24h
2	261	C	rien	20	hexanal	without	1	24h
2	262	A	rien	12	hexanal	without	1	24h
2	262	C	rien	25	hexanal	without	1	24h
1	221	D	1-octanol	17	1-octanol	CS	1	24h
1	222	B	1-octanol	41	1-octanol	CS	1	24h
2	233	D	1-octanol	19	1-octanol	CS	1	24h
2	234	D	1-octanol	36	1-octanol	CS	1	24h
2	236	D	1-octanol	36	1-octanol	CS	1	24h
2	238	B	1-octanol	38	1-octanol	CS	1	24h
5	251	B	1-octanol	22	1-octanol	CS	1	24h
5	257	C	1-octanol	11	1-octanol	CS	1	24h
5	258	A	1-octanol	46	1-octanol	CS	1	24h
2	264	C	1-octanol	21	1-octanol	CS	1	24h
1	223	C	hexanal	55	hexanal	CS	1	24h
2	231	A	hexanal	25	hexanal	CS	1	24h
2	232	C	hexanal	39	hexanal	CS	1	24h
2	235	A	hexanal	46	hexanal	CS	1	24h
2	237	D	hexanal	25	hexanal	CS	1	24h
5	248	A	hexanal	54	hexanal	CS	1	24h
5	252	C	hexanal	34	hexanal	CS	1	24h
5	256	B	hexanal	44	hexanal	CS	1	24h
2	259	D	hexanal	53	hexanal	CS	1	24h
2	260	C	hexanal	14	hexanal	CS	1	24h
2	261	B	hexanal	34	hexanal	CS	1	24h
2	262	B	hexanal	33	hexanal	CS	1	24h
1	220	C	hexanal	29	1-octanol	N	1	72h
2	226	D	hexanal	9	1-octanol	N	1	72h
2	228	D	hexanal	6	1-octanol	N	1	72h
3	239	A	hexanal	12	1-octanol	N	1	72h
3	243	D	hexanal	3	1-octanol	N	1	72h
3	244	D	hexanal	12	1-octanol	N	1	72h
3	245	C	hexanal	52	1-octanol	N	1	72h
5	246	B	hexanal	11	1-octanol	N	1	72h
5	249	C	hexanal	25	1-octanol	N	1	72h
5	255	A	hexanal	27	1-octanol	N	1	72h
3	269	D	hexanal	19	1-octanol	N	1	72h
3	270	C	hexanal	20	1-octanol	N	1	72h
3	271	C	hexanal	44	1-octanol	N	1	72h
3	272	C	hexanal	4	1-octanol	N	1	72h
1	218	C	1-octanol	16	hexanal	N	1	72h
1	219	D	1-octanol	57	hexanal	N	1	72h
3	240	D	1-octanol	20	hexanal	N	1	72h
3	241	D	1-octanol	15	hexanal	N	1	72h
3	242	D	1-octanol	16	hexanal	N	1	72h
5	250	A	1-octanol	10	hexanal	N	1	72h
5	253	B	1-octanol	20	hexanal	N	1	72h
5	254	D	1-octanol	11	hexanal	N	1	72h
3	266	D	1-octanol	24	hexanal	N	1	72h
3	267	C	1-octanol	5	hexanal	N	1	72h
1	220	B	rien	40	1-octanol	without	1	72h
1	220	D	rien	6	1-octanol	without	1	72h
2	226	A	rien	18	1-octanol	without	1	72h
2	226	C	rien	33	1-octanol	without	1	72h
2	228	A	rien	30	1-octanol	without	1	72h
2	228	C	rien	23	1-octanol	without	1	72h
3	239	B	rien	37	1-octanol	without	1	72h
3	239	D	rien	16	1-octanol	without	1	72h
3	243	A	rien	31	1-octanol	without	1	72h
3	243	C	rien	8	1-octanol	without	1	72h
3	244	A	rien	48	1-octanol	without	1	72h
3	244	C	rien	9	1-octanol	without	1	72h
3	245	B	rien	9	1-octanol	without	1	72h
3	245	D	rien	18	1-octanol	without	1	72h
5	246	A	rien	55	1-octanol	without	1	72h
5	246	C	rien	16	1-octanol	without	1	72h
5	249	B	rien	15	1-octanol	without	1	72h
5	249	D	rien	34	1-octanol	without	1	72h
5	255	B	rien	9	1-octanol	without	1	72h
5	255	D	rien	33	1-octanol	without	1	72h
3	269	A	rien	25	1-octanol	without	1	72h
3	269	C	rien	5	1-octanol	without	1	72h
3	270	B	rien	10	1-octanol	without	1	72h
3	270	D	rien	12	1-octanol	without	1	72h
3	271	B	rien	7	1-octanol	without	1	72h
3	271	D	rien	10	1-octanol	without	1	72h
3	272	B	rien	15	1-octanol	without	1	72h
3	272	D	rien	13	1-octanol	without	1	72h
1	218	B	rien	12	hexanal	without	1	72h
1	218	D	rien	38	hexanal	without	1	72h
1	219	A	rien	18	hexanal	without	1	72h
1	219	C	rien	3	hexanal	without	1	72h
3	240	A	rien	39	hexanal	without	1	72h
3	240	C	rien	20	hexanal	without	1	72h
3	241	A	rien	18	hexanal	without	1	72h
3	241	C	rien	20	hexanal	without	1	72h
3	242	A	rien	25	hexanal	without	1	72h
3	242	C	rien	29	hexanal	without	1	72h
5	250	B	rien	20	hexanal	without	1	72h
5	250	D	rien	36	hexanal	without	1	72h
5	253	A	rien	28	hexanal	without	1	72h
5	253	C	rien	23	hexanal	without	1	72h
5	254	A	rien	3	hexanal	without	1	72h
5	254	C	rien	10	hexanal	without	1	72h
3	266	A	rien	10	hexanal	without	1	72h
3	266	C	rien	6	hexanal	without	1	72h
3	267	B	rien	70	hexanal	without	1	72h
3	267	D	rien	7	hexanal	without	1	72h
1	220	A	1-octanol	19	1-octanol	CS	1	72h
2	226	B	1-octanol	15	1-octanol	CS	1	72h
2	228	B	1-octanol	43	1-octanol	CS	1	72h
3	239	C	1-octanol	31	1-octanol	CS	1	72h
3	243	B	1-octanol	58	1-octanol	CS	1	72h
3	244	B	1-octanol	30	1-octanol	CS	1	72h
3	245	A	1-octanol	16	1-octanol	CS	1	72h
5	246	D	1-octanol	5	1-octanol	CS	1	72h
5	249	A	1-octanol	16	1-octanol	CS	1	72h
5	255	C	1-octanol	24	1-octanol	CS	1	72h
3	269	B	1-octanol	35	1-octanol	CS	1	72h
3	270	A	1-octanol	42	1-octanol	CS	1	72h
3	271	A	1-octanol	31	1-octanol	CS	1	72h
3	272	A	1-octanol	46	1-octanol	CS	1	72h
1	218	A	hexanal	19	hexanal	CS	1	72h
1	219	B	hexanal	12	hexanal	CS	1	72h
3	240	B	hexanal	11	hexanal	CS	1	72h
3	241	B	hexanal	39	hexanal	CS	1	72h
3	242	B	hexanal	26	hexanal	CS	1	72h
5	250	C	hexanal	19	hexanal	CS	1	72h
5	253	D	hexanal	17	hexanal	CS	1	72h
5	254	B	hexanal	69	hexanal	CS	1	72h
3	266	B	hexanal	61	hexanal	CS	1	72h
3	267	A	hexanal	10	hexanal	CS	1	72h
2	400	C	hexanal	22	1-octanol	N	1	168h
2	402	C	hexanal	31	1-octanol	N	1	168h
5	406	B	hexanal	13	1-octanol	N	1	168h
5	407	A	hexanal	16	1-octanol	N	1	168h
5	410	D	hexanal	20	1-octanol	N	1	168h
5	411	C	hexanal	49	1-octanol	N	1	168h
1	414	A	hexanal	10	1-octanol	N	1	168h
1	420	A	hexanal	24	1-octanol	N	1	168h
2	404	B	1-octanol	13	hexanal	N	1	168h
2	405	B	1-octanol	18	hexanal	N	1	168h
5	408	C	1-octanol	22	hexanal	N	1	168h
5	409	D	1-octanol	15	hexanal	N	1	168h
5	412	D	1-octanol	21	hexanal	N	1	168h
1	415	C	1-octanol	24	hexanal	N	1	168h
1	416	B	1-octanol	28	hexanal	N	1	168h
1	418	D	1-octanol	12	hexanal	N	1	168h
2	400	B	rien	29	1-octanol	without	1	168h
2	400	D	rien	13	1-octanol	without	1	168h
2	402	B	rien	20	1-octanol	without	1	168h
2	402	D	rien	21	1-octanol	without	1	168h
5	406	A	rien	24	1-octanol	without	1	168h
5	406	C	rien	21	1-octanol	without	1	168h
5	407	B	rien	28	1-octanol	without	1	168h
5	407	D	rien	21	1-octanol	without	1	168h
5	410	A	rien	15	1-octanol	without	1	168h
5	410	C	rien	39	1-octanol	without	1	168h
5	411	B	rien	12	1-octanol	without	1	168h
5	411	D	rien	18	1-octanol	without	1	168h
1	414	B	rien	27	1-octanol	without	1	168h
1	414	D	rien	19	1-octanol	without	1	168h
1	420	B	rien	25	1-octanol	without	1	168h
1	420	D	rien	17	1-octanol	without	1	168h
2	404	A	rien	57	hexanal	without	1	168h
2	404	C	rien	10	hexanal	without	1	168h
2	405	A	rien	27	hexanal	without	1	168h
2	405	C	rien	26	hexanal	without	1	168h
5	408	B	rien	28	hexanal	without	1	168h
5	408	D	rien	10	hexanal	without	1	168h
5	409	A	rien	16	hexanal	without	1	168h
5	409	C	rien	24	hexanal	without	1	168h
5	412	A	rien	11	hexanal	without	1	168h
5	412	C	rien	38	hexanal	without	1	168h
1	415	B	rien	22	hexanal	without	1	168h
1	415	D	rien	12	hexanal	without	1	168h
1	416	A	rien	32	hexanal	without	1	168h
1	416	C	rien	29	hexanal	without	1	168h
1	418	A	rien	16	hexanal	without	1	168h
1	418	C	rien	11	hexanal	without	1	168h
2	400	A	1-octanol	17	1-octanol	CS	1	168h
2	402	A	1-octanol	18	1-octanol	CS	1	168h
5	406	D	1-octanol	24	1-octanol	CS	1	168h
5	407	C	1-octanol	18	1-octanol	CS	1	168h
5	410	B	1-octanol	14	1-octanol	CS	1	168h
5	411	A	1-octanol	12	1-octanol	CS	1	168h
1	414	C	1-octanol	11	1-octanol	CS	1	168h
1	420	C	1-octanol	29	1-octanol	CS	1	168h
2	404	D	hexanal	18	hexanal	CS	1	168h
2	405	D	hexanal	8	hexanal	CS	1	168h
5	408	A	hexanal	28	hexanal	CS	1	168h
5	409	B	hexanal	20	hexanal	CS	1	168h
5	412	B	hexanal	17	hexanal	CS	1	168h
1	415	A	hexanal	25	hexanal	CS	1	168h
1	416	D	hexanal	31	hexanal	CS	1	168h
1	418	B	hexanal	15	hexanal	CS	1	168h
5	300	B	rien	6	hexanal	without	1	1h
5	300	D	rien	12	hexanal	without	1	1h
2	302	B	rien	3	hexanal	without	1	1h
2	302	D	rien	44	hexanal	without	1	1h
1	305	A	rien	14	hexanal	without	1	1h
1	305	C	rien	9	hexanal	without	1	1h
1	306	A	rien	33	hexanal	without	1	1h
1	306	C	rien	13	hexanal	without	1	1h
3	307	A	rien	58	hexanal	without	1	1h
3	307	C	rien	3	hexanal	without	1	1h
3	308	A	rien	5	hexanal	without	1	1h
3	308	C	rien	1	hexanal	without	1	1h
3	312	A	rien	30	hexanal	without	1	1h
3	312	C	rien	3	hexanal	without	1	1h
5	315	A	rien	6	hexanal	without	1	1h
5	315	C	rien	10	hexanal	without	1	1h
5	301	B	rien	12	1-octanol	without	1	1h
5	301	D	rien	44	1-octanol	without	1	1h
1	303	A	rien	38	1-octanol	without	1	1h
1	303	C	rien	11	1-octanol	without	1	1h
1	304	B	rien	14	1-octanol	without	1	1h
1	304	D	rien	25	1-octanol	without	1	1h
3	309	A	rien	30	1-octanol	without	1	1h
3	309	C	rien	9	1-octanol	without	1	1h
3	311	A	rien	43	1-octanol	without	1	1h
3	311	C	rien	12	1-octanol	without	1	1h
3	310	A	rien	28	1-octanol	without	1	1h
3	310	C	rien	16	1-octanol	without	1	1h
2	313	B	rien	16	1-octanol	without	1	1h
2	313	D	rien	18	1-octanol	without	1	1h
2	314	B	rien	34	1-octanol	without	1	1h
2	314	D	rien	12	1-octanol	without	1	1h
5	300	C	hexanal	39	hexanal	CS	1	1h
2	302	C	hexanal	40	hexanal	CS	1	1h
1	305	B	hexanal	37	hexanal	CS	1	1h
1	306	D	hexanal	13	hexanal	CS	1	1h
3	307	D	hexanal	13	hexanal	CS	1	1h
3	308	B	hexanal	31	hexanal	CS	1	1h
3	312	B	hexanal	35	hexanal	CS	1	1h
5	315	B	hexanal	20	hexanal	CS	1	1h
5	301	C	hexanal	13	1-octanol	N	1	1h
1	303	B	hexanal	15	1-octanol	N	1	1h
1	304	A	hexanal	12	1-octanol	N	1	1h
3	309	B	hexanal	17	1-octanol	N	1	1h
3	311	D	hexanal	10	1-octanol	N	1	1h
3	310	B	hexanal	15	1-octanol	N	1	1h
2	313	C	hexanal	15	1-octanol	N	1	1h
2	314	A	hexanal	11	1-octanol	N	1	1h
5	300	A	1-octanol	33	hexanal	N	1	1h
2	302	A	1-octanol	8	hexanal	N	1	1h
1	305	D	1-octanol	26	hexanal	N	1	1h
1	306	B	1-octanol	22	hexanal	N	1	1h
3	307	B	1-octanol	8	hexanal	N	1	1h
3	308	D	1-octanol	0	hexanal	N	1	1h
3	312	D	1-octanol	1	hexanal	N	1	1h
5	315	D	1-octanol	0	hexanal	N	1	1h
5	301	A	1-octanol	20	1-octanol	CS	1	1h
1	303	D	1-octanol	22	1-octanol	CS	1	1h
1	304	C	1-octanol	27	1-octanol	CS	1	1h
3	309	D	1-octanol	33	1-octanol	CS	1	1h
3	311	B	1-octanol	22	1-octanol	CS	1	1h
3	310	D	1-octanol	18	1-octanol	CS	1	1h
2	313	A	1-octanol	25	1-octanol	CS	1	1h
2	314	C	1-octanol	21	1-octanol	CS	1	1h
5	176	C	hexanal	4	1-octanol	N	1	1h
5	177	B	hexanal	20	1-octanol	N	1	1h
5	178	C	hexanal	15	1-octanol	N	1	1h
5	179	D	1-octanol	12	hexanal	N	1	1h
5	180	D	1-octanol	45	hexanal	N	1	1h
2	181	D	1-octanol	31	hexanal	N	1	1h
2	182	D	1-octanol	31	hexanal	N	1	1h
2	183	B	1-octanol	11	hexanal	N	1	1h
2	184	B	hexanal	16	1-octanol	N	1	1h
2	185	C	hexanal	17	1-octanol	N	1	1h
1	186	D	1-octanol	25	hexanal	N	1	1h
1	187	C	1-octanol	8	hexanal	N	1	1h
1	188	D	1-octanol	25	hexanal	N	1	1h
1	189	B	hexanal	24	1-octanol	N	1	1h
1	190	A	hexanal	24	1-octanol	N	1	1h
2	191	D	hexanal	23	1-octanol	N	1	1h
3	192	B	hexanal	21	1-octanol	N	1	1h
3	193	B	hexanal	12	1-octanol	N	1	1h
3	194	A	1-octanol	23	hexanal	N	1	1h
3	195	C	1-octanol	21	hexanal	N	1	1h
5	176	B	rien	0	1-octanol	without	1	1h
5	176	D	rien	85	1-octanol	without	1	1h
5	177	A	rien	55	1-octanol	without	1	1h
5	177	C	rien	9	1-octanol	without	1	1h
5	178	B	rien	49	1-octanol	without	1	1h
5	178	D	rien	12	1-octanol	without	1	1h
5	179	A	rien	21	hexanal	without	1	1h
5	179	C	rien	8	hexanal	without	1	1h
5	180	A	rien	12	hexanal	without	1	1h
5	180	C	rien	15	hexanal	without	1	1h
2	181	A	rien	35	hexanal	without	1	1h
2	181	C	rien	11	hexanal	without	1	1h
2	182	A	rien	22	hexanal	without	1	1h
2	182	C	rien	24	hexanal	without	1	1h
2	183	A	rien	26	hexanal	without	1	1h
2	183	C	rien	19	hexanal	without	1	1h
2	184	A	rien	29	1-octanol	without	1	1h
2	184	C	rien	27	1-octanol	without	1	1h
2	185	B	rien	20	1-octanol	without	1	1h
2	185	D	rien	30	1-octanol	without	1	1h
1	186	A	rien	29	hexanal	without	1	1h
1	186	C	rien	37	hexanal	without	1	1h
1	187	B	rien	15	hexanal	without	1	1h
1	187	D	rien	19	hexanal	without	1	1h
1	188	A	rien	24	hexanal	without	1	1h
1	188	C	rien	20	hexanal	without	1	1h
1	189	A	rien	32	1-octanol	without	1	1h
1	189	C	rien	8	1-octanol	without	1	1h
1	190	B	rien	8	1-octanol	without	1	1h
1	190	D	rien	15	1-octanol	without	1	1h
2	191	A	rien	35	1-octanol	without	1	1h
2	191	C	rien	17	1-octanol	without	1	1h
3	192	A	rien	22	1-octanol	without	1	1h
3	192	C	rien	11	1-octanol	without	1	1h
3	193	A	rien	33	1-octanol	without	1	1h
3	193	C	rien	28	1-octanol	without	1	1h
3	194	B	rien	16	hexanal	without	1	1h
3	194	D	rien	26	hexanal	without	1	1h
3	195	B	rien	13	hexanal	without	1	1h
3	195	D	rien	6	hexanal	without	1	1h
5	176	A	1-octanol	0	1-octanol	CS	1	1h
5	177	D	1-octanol	8	1-octanol	CS	1	1h
5	178	A	1-octanol	24	1-octanol	CS	1	1h
5	179	B	hexanal	48	hexanal	CS	1	1h
5	180	B	hexanal	20	hexanal	CS	1	1h
2	181	B	hexanal	24	hexanal	CS	1	1h
2	182	B	hexanal	13	hexanal	CS	1	1h
2	183	D	hexanal	43	hexanal	CS	1	1h
2	184	D	1-octanol	30	1-octanol	CS	1	1h
2	185	A	1-octanol	26	1-octanol	CS	1	1h
1	186	B	hexanal	19	hexanal	CS	1	1h
1	187	A	hexanal	50	hexanal	CS	1	1h
1	188	B	hexanal	27	hexanal	CS	1	1h
1	189	D	1-octanol	36	1-octanol	CS	1	1h
1	190	C	1-octanol	37	1-octanol	CS	1	1h
2	191	B	1-octanol	22	1-octanol	CS	1	1h
3	192	D	1-octanol	41	1-octanol	CS	1	1h
3	193	D	1-octanol	24	1-octanol	CS	1	1h
3	194	C	hexanal	35	hexanal	CS	1	1h
3	195	A	hexanal	56	hexanal	CS	1	1h
2	316	A	rien	18	hexanal	without	1	1h
2	316	B	hexanal	32	hexanal	CS	1	1h
2	316	C	rien	23	hexanal	without	1	1h
2	316	D	1-octanol	13	hexanal	N	1	1h

## Sheet: Extinction 
colonie	individu	area	odorant_in_the_area	time (s)	conditioning_odorant	stimulus	conditioning_groups	extinction_trials	Total_nb_extinction_trials
2	136	A	1-octanol	9	hexanal	N	6	1	6
2	136	A	1-octanol	27	hexanal	N	6	5	6
2	136	A	rien	20	hexanal	without	6	2	6
2	136	A	rien	39	hexanal	without	6	3	6
2	136	A	rien	1	hexanal	without	6	recup	6
2	136	A	hexanal	48	hexanal	CS	6	4	6
2	136	A	hexanal	37	hexanal	CS	6	6	6
2	136	B	1-octanol	9	hexanal	N	6	2	6
2	136	B	rien	13	hexanal	without	6	1	6
2	136	B	rien	17	hexanal	without	6	4	6
2	136	B	rien	12	hexanal	without	6	5	6
2	136	B	rien	27	hexanal	without	6	6	6
2	136	B	hexanal	27	hexanal	CS	6	3	6
2	136	B	hexanal	42	hexanal	CS	6	recup	6
2	136	C	1-octanol	8	hexanal	N	6	4	6
2	136	C	1-octanol	3	hexanal	N	6	6	6
2	136	C	rien	13	hexanal	without	6	2	6
2	136	C	rien	11	hexanal	without	6	3	6
2	136	C	rien	7	hexanal	without	6	recup	6
2	136	C	hexanal	23	hexanal	CS	6	1	6
2	136	C	hexanal	23	hexanal	CS	6	5	6
2	136	D	1-octanol	11	hexanal	N	6	3	6
2	136	D	1-octanol	0	hexanal	N	6	recup	6
2	136	D	rien	39	hexanal	without	6	1	6
2	136	D	rien	15	hexanal	without	6	4	6
2	136	D	rien	20	hexanal	without	6	5	6
2	136	D	rien	6	hexanal	without	6	6	6
2	136	D	hexanal	47	hexanal	CS	6	2	6
2	137	A	1-octanol	8	hexanal	N	6	2	6
2	137	A	1-octanol	9	hexanal	N	6	6	6
2	137	A	1-octanol	6	hexanal	N	6	recup	6
2	137	A	rien	41	hexanal	without	6	1	6
2	137	A	rien	18	hexanal	without	6	3	6
2	137	A	rien	5	hexanal	without	6	5	6
2	137	A	hexanal	36	hexanal	CS	6	4	6
2	137	B	1-octanol	3	hexanal	N	6	3	6
2	137	B	rien	8	hexanal	without	6	2	6
2	137	B	rien	52	hexanal	without	6	4	6
2	137	B	rien	14	hexanal	without	6	6	6
2	137	B	rien	22	hexanal	without	6	recup	6
2	137	B	hexanal	16	hexanal	CS	6	1	6
2	137	B	hexanal	70	hexanal	CS	6	5	6
2	137	C	1-octanol	3	hexanal	N	6	4	6
2	137	C	rien	25	hexanal	without	6	1	6
2	137	C	rien	7	hexanal	without	6	3	6
2	137	C	rien	11	hexanal	without	6	5	6
2	137	C	hexanal	60	hexanal	CS	6	2	6
2	137	C	hexanal	11	hexanal	CS	6	6	6
2	137	C	hexanal	48	hexanal	CS	6	recup	6
2	137	D	1-octanol	14	hexanal	N	6	1	6
2	137	D	1-octanol	6	hexanal	N	6	5	6
2	137	D	rien	13	hexanal	without	6	2	6
2	137	D	rien	10	hexanal	without	6	4	6
2	137	D	rien	61	hexanal	without	6	6	6
2	137	D	rien	24	hexanal	without	6	recup	6
2	137	D	hexanal	63	hexanal	CS	6	3	6
2	138	A	1-octanol	9	hexanal	N	6	2	6
2	138	A	1-octanol	21	hexanal	N	6	6	6
2	138	A	rien	20	hexanal	without	6	3	6
2	138	A	rien	20	hexanal	without	6	5	6
2	138	A	rien	14	hexanal	without	6	recup	6
2	138	A	hexanal	42	hexanal	CS	6	1	6
2	138	A	hexanal	25	hexanal	CS	6	4	6
2	138	B	1-octanol	5	hexanal	N	6	3	6
2	138	B	rien	29	hexanal	without	6	1	6
2	138	B	rien	27	hexanal	without	6	2	6
2	138	B	rien	16	hexanal	without	6	4	6
2	138	B	rien	28	hexanal	without	6	6	6
2	138	B	hexanal	20	hexanal	CS	6	5	6
2	138	B	hexanal	20	hexanal	CS	6	recup	6
2	138	C	1-octanol	10	hexanal	N	6	1	6
2	138	C	1-octanol	10	hexanal	N	6	4	6
2	138	C	rien	23	hexanal	without	6	3	6
2	138	C	rien	23	hexanal	without	6	5	6
2	138	C	rien	19	hexanal	without	6	recup	6
2	138	C	hexanal	52	hexanal	CS	6	2	6
2	138	C	hexanal	23	hexanal	CS	6	6	6
2	138	D	1-octanol	21	hexanal	N	6	5	6
2	138	D	1-octanol	19	hexanal	N	6	recup	6
2	138	D	rien	11	hexanal	without	6	1	6
2	138	D	rien	9	hexanal	without	6	2	6
2	138	D	rien	40	hexanal	without	6	4	6
2	138	D	rien	16	hexanal	without	6	6	6
2	138	D	hexanal	41	hexanal	CS	6	3	6
1	139	A	1-octanol	20	hexanal	N	6	6	6
1	139	A	rien	33	hexanal	without	6	2	6
1	139	A	rien	29	hexanal	without	6	3	6
1	139	A	rien	9	hexanal	without	6	5	6
1	139	A	rien	27	hexanal	without	6	recup	6
1	139	A	hexanal	25	hexanal	CS	6	1	6
1	139	A	hexanal	35	hexanal	CS	6	4	6
1	139	B	1-octanol	17	hexanal	N	6	3	6
1	139	B	1-octanol	15	hexanal	N	6	recup	6
1	139	B	rien	2	hexanal	without	6	1	6
1	139	B	rien	15	hexanal	without	6	4	6
1	139	B	rien	11	hexanal	without	6	6	6
1	139	B	hexanal	13	hexanal	CS	6	2	6
1	139	B	hexanal	57	hexanal	CS	6	5	6
1	139	C	1-octanol	12	hexanal	N	6	1	6
1	139	C	1-octanol	14	hexanal	N	6	4	6
1	139	C	rien	31	hexanal	without	6	2	6
1	139	C	rien	19	hexanal	without	6	3	6
1	139	C	rien	7	hexanal	without	6	5	6
1	139	C	rien	24	hexanal	without	6	recup	6
1	139	C	hexanal	31	hexanal	CS	6	6	6
1	139	D	1-octanol	16	hexanal	N	6	2	6
1	139	D	1-octanol	15	hexanal	N	6	5	6
1	139	D	rien	57	hexanal	without	6	1	6
1	139	D	rien	19	hexanal	without	6	4	6
1	139	D	rien	34	hexanal	without	6	6	6
1	139	D	hexanal	22	hexanal	CS	6	3	6
1	139	D	hexanal	15	hexanal	CS	6	recup	6
1	140	A	1-octanol	13	hexanal	N	6	1	6
1	140	A	1-octanol	9	hexanal	N	6	4	6
1	140	A	1-octanol	13	hexanal	N	6	recup	6
1	140	A	rien	22	hexanal	without	6	3	6
1	140	A	rien	18	hexanal	without	6	5	6
1	140	A	rien	31	hexanal	without	6	6	6
1	140	A	hexanal	23	hexanal	CS	6	2	6
1	140	B	1-octanol	9	hexanal	N	6	5	6
1	140	B	rien	20	hexanal	without	6	1	6
1	140	B	rien	16	hexanal	without	6	2	6
1	140	B	rien	15	hexanal	without	6	4	6
1	140	B	rien	12	hexanal	without	6	recup	6
1	140	B	hexanal	25	hexanal	CS	6	3	6
1	140	B	hexanal	41	hexanal	CS	6	6	6
1	140	C	1-octanol	20	hexanal	N	6	2	6
1	140	C	rien	30	hexanal	without	6	3	6
1	140	C	rien	18	hexanal	without	6	5	6
1	140	C	rien	12	hexanal	without	6	6	6
1	140	C	hexanal	30	hexanal	CS	6	1	6
1	140	C	hexanal	59	hexanal	CS	6	4	6
1	140	C	hexanal	36	hexanal	CS	6	recup	6
1	140	D	1-octanol	19	hexanal	N	6	3	6
1	140	D	1-octanol	8	hexanal	N	6	6	6
1	140	D	rien	26	hexanal	without	6	1	6
1	140	D	rien	24	hexanal	without	6	2	6
1	140	D	rien	14	hexanal	without	6	4	6
1	140	D	rien	23	hexanal	without	6	recup	6
1	140	D	hexanal	37	hexanal	CS	6	5	6
1	141	A	1-octanol	30	hexanal	N	6	2	6
1	141	A	1-octanol	13	hexanal	N	6	recup	6
1	141	A	rien	23	hexanal	without	6	1	6
1	141	A	rien	46	hexanal	without	6	3	6
1	141	A	rien	24	hexanal	without	6	5	6
1	141	A	rien	51	hexanal	without	6	6	6
1	141	A	hexanal	23	hexanal	CS	6	4	6
1	141	B	1-octanol	15	hexanal	N	6	3	6
1	141	B	rien	21	hexanal	without	6	2	6
1	141	B	rien	27	hexanal	without	6	4	6
1	141	B	rien	21	hexanal	without	6	recup	6
1	141	B	hexanal	27	hexanal	CS	6	1	6
1	141	B	hexanal	10	hexanal	CS	6	5	6
1	141	B	hexanal	18	hexanal	CS	6	6	6
1	141	C	1-octanol	19	hexanal	N	6	4	6
1	141	C	rien	24	hexanal	without	6	1	6
1	141	C	rien	8	hexanal	without	6	3	6
1	141	C	rien	29	hexanal	without	6	5	6
1	141	C	rien	3	hexanal	without	6	6	6
1	141	C	hexanal	16	hexanal	CS	6	2	6
1	141	C	hexanal	20	hexanal	CS	6	recup	6
1	141	D	1-octanol	21	hexanal	N	6	1	6
1	141	D	1-octanol	13	hexanal	N	6	5	6
1	141	D	1-octanol	14	hexanal	N	6	6	6
1	141	D	rien	22	hexanal	without	6	2	6
1	141	D	rien	28	hexanal	without	6	4	6
1	141	D	rien	32	hexanal	without	6	recup	6
1	141	D	hexanal	16	hexanal	CS	6	3	6
1	142	A	1-octanol	5	hexanal	N	6	3	6
1	142	A	1-octanol	7	hexanal	N	6	6	6
1	142	A	1-octanol	1	hexanal	N	6	recup	6
1	142	A	rien	28	hexanal	without	6	2	6
1	142	A	rien	13	hexanal	without	6	4	6
1	142	A	rien	40	hexanal	without	6	5	6
1	142	A	hexanal	62	hexanal	CS	6	1	6
1	142	B	1-octanol	7	hexanal	N	6	4	6
1	142	B	rien	19	hexanal	without	6	1	6
1	142	B	rien	14	hexanal	without	6	3	6
1	142	B	rien	27	hexanal	without	6	6	6
1	142	B	rien	21	hexanal	without	6	recup	6
1	142	B	hexanal	43	hexanal	CS	6	2	6
1	142	B	hexanal	28	hexanal	CS	6	5	6
1	142	C	1-octanol	6	hexanal	N	6	1	6
1	142	C	rien	8	hexanal	without	6	2	6
1	142	C	rien	12	hexanal	without	6	4	6
1	142	C	rien	10	hexanal	without	6	5	6
1	142	C	hexanal	44	hexanal	CS	6	3	6
1	142	C	hexanal	43	hexanal	CS	6	6	6
1	142	C	hexanal	30	hexanal	CS	6	recup	6
1	142	D	1-octanol	2	hexanal	N	6	2	6
1	142	D	1-octanol	5	hexanal	N	6	5	6
1	142	D	rien	7	hexanal	without	6	1	6
1	142	D	rien	29	hexanal	without	6	3	6
1	142	D	rien	4	hexanal	without	6	6	6
1	142	D	rien	2	hexanal	without	6	recup	6
1	142	D	hexanal	55	hexanal	CS	6	4	6
1	143	A	1-octanol	20	hexanal	N	6	2	6
1	143	A	1-octanol	5	hexanal	N	6	6	6
1	143	A	1-octanol	18	hexanal	N	6	recup	6
1	143	A	rien	47	hexanal	without	6	1	6
1	143	A	rien	33	hexanal	without	6	3	6
1	143	A	rien	39	hexanal	without	6	5	6
1	143	A	hexanal	34	hexanal	CS	6	4	6
1	143	B	1-octanol	4	hexanal	N	6	3	6
1	143	B	rien	10	hexanal	without	6	2	6
1	143	B	rien	16	hexanal	without	6	4	6
1	143	B	rien	17	hexanal	without	6	6	6
1	143	B	rien	18	hexanal	without	6	recup	6
1	143	B	hexanal	26	hexanal	CS	6	1	6
1	143	B	hexanal	18	hexanal	CS	6	5	6
1	143	C	1-octanol	3	hexanal	N	6	4	6
1	143	C	rien	6	hexanal	without	6	1	6
1	143	C	rien	20	hexanal	without	6	3	6
1	143	C	rien	12	hexanal	without	6	5	6
1	143	C	hexanal	15	hexanal	CS	6	2	6
1	143	C	hexanal	30	hexanal	CS	6	6	6
1	143	C	hexanal	20	hexanal	CS	6	recup	6
1	143	D	1-octanol	12	hexanal	N	6	1	6
1	143	D	1-octanol	12	hexanal	N	6	5	6
1	143	D	rien	41	hexanal	without	6	2	6
1	143	D	rien	23	hexanal	without	6	4	6
1	143	D	rien	29	hexanal	without	6	6	6
1	143	D	rien	31	hexanal	without	6	recup	6
1	143	D	hexanal	31	hexanal	CS	6	3	6
1	144	A	1-octanol	10	hexanal	N	6	3	6
1	144	A	1-octanol	12	hexanal	N	6	6	6
1	144	A	rien	25	hexanal	without	6	2	6
1	144	A	rien	24	hexanal	without	6	4	6
1	144	A	rien	32	hexanal	without	6	5	6
1	144	A	rien	30	hexanal	without	6	recup	6
1	144	A	hexanal	23	hexanal	CS	6	1	6
1	144	B	1-octanol	6	hexanal	N	6	4	6
1	144	B	1-octanol	7	hexanal	N	6	recup	6
1	144	B	rien	27	hexanal	without	6	1	6
1	144	B	rien	10	hexanal	without	6	3	6
1	144	B	rien	20	hexanal	without	6	6	6
1	144	B	hexanal	25	hexanal	CS	6	2	6
1	144	B	hexanal	30	hexanal	CS	6	5	6
1	144	C	1-octanol	8	hexanal	N	6	1	6
1	144	C	rien	14	hexanal	without	6	2	6
1	144	C	rien	10	hexanal	without	6	4	6
1	144	C	rien	14	hexanal	without	6	5	6
1	144	C	rien	12	hexanal	without	6	recup	6
1	144	C	hexanal	40	hexanal	CS	6	3	6
1	144	C	hexanal	36	hexanal	CS	6	6	6
1	144	D	1-octanol	11	hexanal	N	6	2	6
1	144	D	1-octanol	8	hexanal	N	6	5	6
1	144	D	rien	30	hexanal	without	6	1	6
1	144	D	rien	30	hexanal	without	6	3	6
1	144	D	rien	27	hexanal	without	6	6	6
1	144	D	hexanal	38	hexanal	CS	6	4	6
1	144	D	hexanal	36	hexanal	CS	6	recup	6
3	145	A	1-octanol	18	hexanal	N	6	1	6
3	145	A	1-octanol	7	hexanal	N	6	5	6
3	145	A	rien	39	hexanal	without	6	2	6
3	145	A	rien	37	hexanal	without	6	4	6
3	145	A	rien	11	hexanal	without	6	6	6
3	145	A	rien	39	hexanal	without	6	recup	6
3	145	A	hexanal	61	hexanal	CS	6	3	6
3	145	B	1-octanol	6	hexanal	N	6	2	6
3	145	B	1-octanol	3	hexanal	N	6	6	6
3	145	B	rien	5	hexanal	without	6	1	6
3	145	B	rien	10	hexanal	without	6	3	6
3	145	B	rien	7	hexanal	without	6	5	6
3	145	B	hexanal	45	hexanal	CS	6	4	6
3	145	B	hexanal	13	hexanal	CS	6	recup	6
3	145	C	1-octanol	2	hexanal	N	6	3	6
3	145	C	rien	0	hexanal	without	6	2	6
3	145	C	rien	8	hexanal	without	6	4	6
3	145	C	rien	7	hexanal	without	6	6	6
3	145	C	rien	12	hexanal	without	6	recup	6
3	145	C	hexanal	48	hexanal	CS	6	1	6
3	145	C	hexanal	57	hexanal	CS	6	5	6
3	145	D	1-octanol	3	hexanal	N	6	4	6
3	145	D	1-octanol	15	hexanal	N	6	recup	6
3	145	D	rien	16	hexanal	without	6	1	6
3	145	D	rien	22	hexanal	without	6	3	6
3	145	D	rien	18	hexanal	without	6	5	6
3	145	D	hexanal	50	hexanal	CS	6	2	6
3	145	D	hexanal	68	hexanal	CS	6	6	6
3	146	A	1-octanol	3	hexanal	N	6	3	6
3	146	A	1-octanol	7	hexanal	N	6	recup	6
3	146	A	rien	13	hexanal	without	6	2	6
3	146	A	rien	14	hexanal	without	6	4	6
3	146	A	rien	62	hexanal	without	6	6	6
3	146	A	hexanal	23	hexanal	CS	6	1	6
3	146	A	hexanal	28	hexanal	CS	6	5	6
3	146	B	1-octanol	9	hexanal	N	6	4	6
3	146	B	rien	28	hexanal	without	6	1	6
3	146	B	rien	6	hexanal	without	6	3	6
3	146	B	rien	6	hexanal	without	6	5	6
3	146	B	rien	6	hexanal	without	6	recup	6
3	146	B	hexanal	44	hexanal	CS	6	2	6
3	146	B	hexanal	22	hexanal	CS	6	6	6
3	146	C	1-octanol	10	hexanal	N	6	1	6
3	146	C	1-octanol	8	hexanal	N	6	5	6
3	146	C	rien	21	hexanal	without	6	2	6
3	146	C	rien	12	hexanal	without	6	4	6
3	146	C	rien	4	hexanal	without	6	6	6
3	146	C	hexanal	58	hexanal	CS	6	3	6
3	146	C	hexanal	52	hexanal	CS	6	recup	6
3	146	D	1-octanol	6	hexanal	N	6	2	6
3	146	D	1-octanol	3	hexanal	N	6	6	6
3	146	D	rien	11	hexanal	without	6	1	6
3	146	D	rien	5	hexanal	without	6	3	6
3	146	D	rien	4	hexanal	without	6	5	6
3	146	D	rien	21	hexanal	without	6	recup	6
3	146	D	hexanal	63	hexanal	CS	6	4	6
3	147	A	NA	NA	NA	NA	6	recup	6
3	147	A	1-octanol	7	hexanal	N	6	2	6
3	147	A	1-octanol	8	hexanal	N	6	6	6
3	147	A	rien	15	hexanal	without	6	1	6
3	147	A	rien	18	hexanal	without	6	3	6
3	147	A	rien	18	hexanal	without	6	5	6
3	147	A	hexanal	92	hexanal	CS	6	4	6
3	147	B	NA	NA	NA	NA	6	recup	6
3	147	B	1-octanol	8	hexanal	N	6	1	6
3	147	B	1-octanol	8	hexanal	N	6	3	6
3	147	B	rien	3	hexanal	without	6	2	6
3	147	B	rien	3	hexanal	without	6	4	6
3	147	B	rien	25	hexanal	without	6	6	6
3	147	B	hexanal	52	hexanal	CS	6	5	6
3	147	C	NA	NA	NA	NA	6	recup	6
3	147	C	1-octanol	1	hexanal	N	6	4	6
3	147	C	rien	12	hexanal	without	6	1	6
3	147	C	rien	10	hexanal	without	6	3	6
3	147	C	rien	11	hexanal	without	6	5	6
3	147	C	hexanal	37	hexanal	CS	6	2	6
3	147	C	hexanal	48	hexanal	CS	6	6	6
3	147	D	NA	NA	NA	NA	6	recup	6
3	147	D	1-octanol	10	hexanal	N	6	5	6
3	147	D	rien	20	hexanal	without	6	2	6
3	147	D	rien	6	hexanal	without	6	4	6
3	147	D	rien	18	hexanal	without	6	6	6
3	147	D	hexanal	35	hexanal	CS	6	1	6
3	147	D	hexanal	52	hexanal	CS	6	3	6
3	148	A	1-octanol	6	hexanal	N	6	2	6
3	148	A	1-octanol	5	hexanal	N	6	6	6
3	148	A	rien	38	hexanal	without	6	1	6
3	148	A	rien	63	hexanal	without	6	3	6
3	148	A	rien	37	hexanal	without	6	5	6
3	148	A	rien	19	hexanal	without	6	recup	6
3	148	A	hexanal	45	hexanal	CS	6	4	6
3	148	B	1-octanol	4	hexanal	N	6	3	6
3	148	B	rien	19	hexanal	without	6	2	6
3	148	B	rien	7	hexanal	without	6	4	6
3	148	B	rien	15	hexanal	without	6	6	6
3	148	B	hexanal	40	hexanal	CS	6	1	6
3	148	B	hexanal	12	hexanal	CS	6	5	6
3	148	B	hexanal	32	hexanal	CS	6	recup	6
3	148	C	1-octanol	10	hexanal	N	6	4	6
3	148	C	rien	8	hexanal	without	6	1	6
3	148	C	rien	1	hexanal	without	6	3	6
3	148	C	rien	7	hexanal	without	6	5	6
3	148	C	rien	18	hexanal	without	6	recup	6
3	148	C	hexanal	33	hexanal	CS	6	2	6
3	148	C	hexanal	63	hexanal	CS	6	6	6
3	148	D	1-octanol	7	hexanal	N	6	1	6
3	148	D	1-octanol	12	hexanal	N	6	5	6
3	148	D	1-octanol	12	hexanal	N	6	recup	6
3	148	D	rien	15	hexanal	without	6	2	6
3	148	D	rien	25	hexanal	without	6	4	6
3	148	D	rien	16	hexanal	without	6	6	6
3	148	D	hexanal	18	hexanal	CS	6	3	6
5	149	A	1-octanol	4	hexanal	N	6	1	6
5	149	A	1-octanol	3	hexanal	N	6	4	6
5	149	A	1-octanol	6	hexanal	N	6	recup	6
5	149	A	rien	4	hexanal	without	6	2	6
5	149	A	rien	5	hexanal	without	6	3	6
5	149	A	rien	18	hexanal	without	6	5	6
5	149	A	hexanal	22	hexanal	CS	6	6	6
5	149	B	1-octanol	4	hexanal	N	6	2	6
5	149	B	1-octanol	10	hexanal	N	6	5	6
5	149	B	rien	15	hexanal	without	6	1	6
5	149	B	rien	15	hexanal	without	6	4	6
5	149	B	rien	15	hexanal	without	6	6	6
5	149	B	rien	74	hexanal	without	6	recup	6
5	149	B	hexanal	10	hexanal	CS	6	3	6
5	149	C	1-octanol	34	hexanal	N	6	6	6
5	149	C	rien	8	hexanal	without	6	2	6
5	149	C	rien	30	hexanal	without	6	3	6
5	149	C	rien	16	hexanal	without	6	5	6
5	149	C	hexanal	51	hexanal	CS	6	1	6
5	149	C	hexanal	33	hexanal	CS	6	4	6
5	149	C	hexanal	11	hexanal	CS	6	recup	6
5	149	D	1-octanol	41	hexanal	N	6	3	6
5	149	D	rien	24	hexanal	without	6	1	6
5	149	D	rien	29	hexanal	without	6	4	6
5	149	D	rien	19	hexanal	without	6	6	6
5	149	D	rien	6	hexanal	without	6	recup	6
5	149	D	hexanal	85	hexanal	CS	6	2	6
5	149	D	hexanal	28	hexanal	CS	6	5	6
5	150	A	1-octanol	6	hexanal	N	6	4	6
5	150	A	rien	30	hexanal	without	6	1	6
5	150	A	rien	5	hexanal	without	6	3	6
5	150	A	rien	31	hexanal	without	6	5	6
5	150	A	rien	31	hexanal	without	6	6	6
5	150	A	hexanal	36	hexanal	CS	6	2	6
5	150	A	hexanal	29	hexanal	CS	6	recup	6
5	150	B	1-octanol	9	hexanal	N	6	1	6
5	150	B	1-octanol	14	hexanal	N	6	5	6
5	150	B	1-octanol	1	hexanal	N	6	6	6
5	150	B	rien	16	hexanal	without	6	2	6
5	150	B	rien	8	hexanal	without	6	4	6
5	150	B	rien	19	hexanal	without	6	recup	6
5	150	B	hexanal	46	hexanal	CS	6	3	6
5	150	C	1-octanol	8	hexanal	N	6	2	6
5	150	C	1-octanol	13	hexanal	N	6	recup	6
5	150	C	rien	4	hexanal	without	6	1	6
5	150	C	rien	35	hexanal	without	6	3	6
5	150	C	rien	34	hexanal	without	6	5	6
5	150	C	rien	34	hexanal	without	6	6	6
5	150	C	hexanal	44	hexanal	CS	6	4	6
5	150	D	1-octanol	4	hexanal	N	6	3	6
5	150	D	rien	21	hexanal	without	6	2	6
5	150	D	rien	24	hexanal	without	6	4	6
5	150	D	rien	21	hexanal	without	6	recup	6
5	150	D	hexanal	24	hexanal	CS	6	1	6
5	150	D	hexanal	14	hexanal	CS	6	5	6
5	150	D	hexanal	6	hexanal	CS	6	6	6
5	151	A	1-octanol	11	hexanal	N	6	3	6
5	151	A	1-octanol	10	hexanal	N	6	6	6
5	151	A	rien	13	hexanal	without	6	2	6
5	151	A	rien	28	hexanal	without	6	4	6
5	151	A	rien	14	hexanal	without	6	recup	6
5	151	A	hexanal	51	hexanal	CS	6	1	6
5	151	A	hexanal	37	hexanal	CS	6	5	6
5	151	B	1-octanol	4	hexanal	N	6	4	6
5	151	B	rien	16	hexanal	without	6	1	6
5	151	B	rien	9	hexanal	without	6	3	6
5	151	B	rien	10	hexanal	without	6	5	6
5	151	B	rien	12	hexanal	without	6	6	6
5	151	B	hexanal	59	hexanal	CS	6	2	6
5	151	B	hexanal	24	hexanal	CS	6	recup	6
5	151	C	1-octanol	11	hexanal	N	6	1	6
5	151	C	1-octanol	12	hexanal	N	6	5	6
5	151	C	rien	13	hexanal	without	6	2	6
5	151	C	rien	5	hexanal	without	6	4	6
5	151	C	rien	46	hexanal	without	6	recup	6
5	151	C	hexanal	33	hexanal	CS	6	3	6
5	151	C	hexanal	44	hexanal	CS	6	6	6
5	151	D	1-octanol	9	hexanal	N	6	2	6
5	151	D	1-octanol	11	hexanal	N	6	recup	6
5	151	D	rien	15	hexanal	without	6	1	6
5	151	D	rien	47	hexanal	without	6	3	6
5	151	D	rien	27	hexanal	without	6	5	6
5	151	D	rien	23	hexanal	without	6	6	6
5	151	D	hexanal	52	hexanal	CS	6	4	6
5	152	A	1-octanol	5	hexanal	N	6	1	6
5	152	A	1-octanol	2	hexanal	N	6	5	6
5	152	A	1-octanol	6	hexanal	N	6	recup	6
5	152	A	rien	10	hexanal	without	6	2	6
5	152	A	rien	13	hexanal	without	6	4	6
5	152	A	rien	25	hexanal	without	6	6	6
5	152	A	hexanal	109	hexanal	CS	6	3	6
5	152	B	1-octanol	4	hexanal	N	6	2	6
5	152	B	1-octanol	3	hexanal	N	6	6	6
5	152	B	rien	21	hexanal	without	6	1	6
5	152	B	rien	0	hexanal	without	6	3	6
5	152	B	rien	12	hexanal	without	6	5	6
5	152	B	rien	3	hexanal	without	6	recup	6
5	152	B	hexanal	56	hexanal	CS	6	4	6
5	152	C	1-octanol	0	hexanal	N	6	3	6
5	152	C	rien	8	hexanal	without	6	2	6
5	152	C	rien	6	hexanal	without	6	4	6
5	152	C	rien	10	hexanal	without	6	6	6
5	152	C	hexanal	63	hexanal	CS	6	1	6
5	152	C	hexanal	65	hexanal	CS	6	5	6
5	152	C	hexanal	23	hexanal	CS	6	recup	6
5	152	D	1-octanol	7	hexanal	N	6	4	6
5	152	D	rien	12	hexanal	without	6	1	6
5	152	D	rien	1	hexanal	without	6	3	6
5	152	D	rien	14	hexanal	without	6	5	6
5	152	D	rien	68	hexanal	without	6	recup	6
5	152	D	hexanal	84	hexanal	CS	6	2	6
5	152	D	hexanal	33	hexanal	CS	6	6	6
2	153	A	1-octanol	17	hexanal	N	6	3	6
2	153	A	rien	50	hexanal	without	6	1	6
2	153	A	rien	40	hexanal	without	6	2	6
2	153	A	rien	18	hexanal	without	6	4	6
2	153	A	rien	33	hexanal	without	6	6	6
2	153	A	rien	4	hexanal	without	6	recup	6
2	153	A	hexanal	33	hexanal	CS	6	5	6
2	153	B	1-octanol	9	hexanal	N	6	1	6
2	153	B	1-octanol	11	hexanal	N	6	4	6
2	153	B	rien	24	hexanal	without	6	3	6
2	153	B	rien	17	hexanal	without	6	5	6
2	153	B	hexanal	26	hexanal	CS	6	2	6
2	153	B	hexanal	34	hexanal	CS	6	6	6
2	153	B	hexanal	49	hexanal	CS	6	recup	6
2	153	C	1-octanol	17	hexanal	N	6	5	6
2	153	C	rien	16	hexanal	without	6	1	6
2	153	C	rien	31	hexanal	without	6	2	6
2	153	C	rien	23	hexanal	without	6	4	6
2	153	C	rien	14	hexanal	without	6	6	6
2	153	C	rien	28	hexanal	without	6	recup	6
2	153	C	hexanal	39	hexanal	CS	6	3	6
2	153	D	1-octanol	8	hexanal	N	6	2	6
2	153	D	1-octanol	12	hexanal	N	6	6	6
2	153	D	1-octanol	11	hexanal	N	6	recup	6
2	153	D	rien	18	hexanal	without	6	3	6
2	153	D	rien	21	hexanal	without	6	5	6
2	153	D	hexanal	28	hexanal	CS	6	1	6
2	153	D	hexanal	38	hexanal	CS	6	4	6
2	154	A	1-octanol	8	hexanal	N	6	4	6
2	154	A	rien	46	hexanal	without	6	1	6
2	154	A	rien	13	hexanal	without	6	3	6
2	154	A	rien	19	hexanal	without	6	5	6
2	154	A	rien	20	hexanal	without	6	recup	6
2	154	A	hexanal	63	hexanal	CS	6	2	6
2	154	A	hexanal	34	hexanal	CS	6	6	6
2	154	B	1-octanol	10	hexanal	N	6	1	6
2	154	B	1-octanol	13	hexanal	N	6	5	6
2	154	B	rien	13	hexanal	without	6	2	6
2	154	B	rien	9	hexanal	without	6	4	6
2	154	B	rien	29	hexanal	without	6	6	6
2	154	B	hexanal	29	hexanal	CS	6	3	6
2	154	B	hexanal	29	hexanal	CS	6	recup	6
2	154	C	1-octanol	13	hexanal	N	6	2	6
2	154	C	1-octanol	9	hexanal	N	6	6	6
2	154	C	rien	12	hexanal	without	6	1	6
2	154	C	rien	21	hexanal	without	6	3	6
2	154	C	rien	17	hexanal	without	6	5	6
2	154	C	rien	26	hexanal	without	6	recup	6
2	154	C	hexanal	60	hexanal	CS	6	4	6
2	154	D	1-octanol	12	hexanal	N	6	3	6
2	154	D	1-octanol	13	hexanal	N	6	recup	6
2	154	D	rien	9	hexanal	without	6	2	6
2	154	D	rien	19	hexanal	without	6	4	6
2	154	D	rien	13	hexanal	without	6	6	6
2	154	D	hexanal	44	hexanal	CS	6	1	6
2	154	D	hexanal	36	hexanal	CS	6	5	6
2	155	A	1-octanol	11	hexanal	N	6	1	6
2	155	A	1-octanol	31	hexanal	N	6	4	6
2	155	A	1-octanol	12	hexanal	N	6	6	6
2	155	A	rien	42	hexanal	without	6	2	6
2	155	A	rien	7	hexanal	without	6	5	6
2	155	A	rien	26	hexanal	without	6	recup	6
2	155	A	hexanal	36	hexanal	CS	6	3	6
2	155	B	1-octanol	6	hexanal	N	6	2	6
2	155	B	1-octanol	7	hexanal	N	6	recup	6
2	155	B	rien	5	hexanal	without	6	1	6
2	155	B	rien	6	hexanal	without	6	3	6
2	155	B	rien	14	hexanal	without	6	4	6
2	155	B	rien	12	hexanal	without	6	6	6
2	155	B	hexanal	33	hexanal	CS	6	5	6
2	155	C	1-octanol	8	hexanal	N	6	3	6
2	155	C	rien	8	hexanal	without	6	2	6
2	155	C	rien	38	hexanal	without	6	5	6
2	155	C	rien	26	hexanal	without	6	recup	6
2	155	C	hexanal	18	hexanal	CS	6	1	6
2	155	C	hexanal	18	hexanal	CS	6	4	6
2	155	C	hexanal	40	hexanal	CS	6	6	6
2	155	D	1-octanol	10	hexanal	N	6	5	6
2	155	D	rien	51	hexanal	without	6	1	6
2	155	D	rien	49	hexanal	without	6	3	6
2	155	D	rien	23	hexanal	without	6	4	6
2	155	D	rien	28	hexanal	without	6	6	6
2	155	D	hexanal	32	hexanal	CS	6	2	6
2	155	D	hexanal	30	hexanal	CS	6	recup	6
2	156	A	1-octanol	8	hexanal	N	3	2	6
2	156	A	1-octanol	3	hexanal	N	3	6	6
2	156	A	1-octanol	5	hexanal	N	3	recup	6
2	156	A	rien	32	hexanal	without	3	1	6
2	156	A	rien	34	hexanal	without	3	3	6
2	156	A	rien	18	hexanal	without	3	5	6
2	156	A	hexanal	60	hexanal	CS	3	4	6
2	156	B	1-octanol	10	hexanal	N	3	3	6
2	156	B	rien	9	hexanal	without	3	2	6
2	156	B	rien	18	hexanal	without	3	4	6
2	156	B	rien	8	hexanal	without	3	6	6
2	156	B	rien	6	hexanal	without	3	recup	6
2	156	B	hexanal	22	hexanal	CS	3	1	6
2	156	B	hexanal	49	hexanal	CS	3	5	6
2	156	C	1-octanol	7	hexanal	N	3	4	6
2	156	C	rien	26	hexanal	without	3	1	6
2	156	C	rien	14	hexanal	without	3	3	6
2	156	C	rien	13	hexanal	without	3	5	6
2	156	C	hexanal	37	hexanal	CS	3	2	6
2	156	C	hexanal	26	hexanal	CS	3	6	6
2	156	C	hexanal	23	hexanal	CS	3	recup	6
2	156	D	1-octanol	19	hexanal	N	3	1	6
2	156	D	1-octanol	12	hexanal	N	3	5	6
2	156	D	rien	41	hexanal	without	3	2	6
2	156	D	rien	14	hexanal	without	3	4	6
2	156	D	rien	44	hexanal	without	3	6	6
2	156	D	rien	59	hexanal	without	3	recup	6
2	156	D	hexanal	35	hexanal	CS	3	3	6
2	157	A	1-octanol	8	hexanal	N	3	2	6
2	157	A	1-octanol	9	hexanal	N	3	6	6
2	157	A	1-octanol	23	hexanal	N	3	recup	6
2	157	A	rien	30	hexanal	without	3	1	6
2	157	A	rien	36	hexanal	without	3	3	6
2	157	A	rien	11	hexanal	without	3	5	6
2	157	A	hexanal	29	hexanal	CS	3	4	6
2	157	B	1-octanol	15	hexanal	N	3	3	6
2	157	B	rien	8	hexanal	without	3	2	6
2	157	B	rien	14	hexanal	without	3	4	6
2	157	B	rien	9	hexanal	without	3	6	6
2	157	B	rien	14	hexanal	without	3	recup	6
2	157	B	hexanal	31	hexanal	CS	3	1	6
2	157	B	hexanal	24	hexanal	CS	3	5	6
2	157	C	1-octanol	6	hexanal	N	3	4	6
2	157	C	rien	12	hexanal	without	3	1	6
2	157	C	rien	15	hexanal	without	3	3	6
2	157	C	rien	20	hexanal	without	3	5	6
2	157	C	hexanal	55	hexanal	CS	3	2	6
2	157	C	hexanal	22	hexanal	CS	3	6	6
2	157	C	hexanal	28	hexanal	CS	3	recup	6
2	157	D	1-octanol	18	hexanal	N	3	1	6
2	157	D	1-octanol	24	hexanal	N	3	5	6
2	157	D	rien	20	hexanal	without	3	2	6
2	157	D	rien	22	hexanal	without	3	4	6
2	157	D	rien	39	hexanal	without	3	6	6
2	157	D	rien	16	hexanal	without	3	recup	6
2	157	D	hexanal	17	hexanal	CS	3	3	6
2	158	A	NA	NA	NA	NA	3	recup	6
2	158	A	1-octanol	5	hexanal	N	3	5	6
2	158	A	rien	16	hexanal	without	3	1	6
2	158	A	rien	1	hexanal	without	3	2	6
2	158	A	rien	47	hexanal	without	3	4	6
2	158	A	rien	9	hexanal	without	3	6	6
2	158	A	hexanal	9	hexanal	CS	3	3	6
2	158	B	NA	NA	NA	NA	3	recup	6
2	158	B	1-octanol	18	hexanal	N	3	1	6
2	158	B	1-octanol	7	hexanal	N	3	2	6
2	158	B	1-octanol	6	hexanal	N	3	6	6
2	158	B	rien	13	hexanal	without	3	3	6
2	158	B	rien	15	hexanal	without	3	5	6
2	158	B	hexanal	10	hexanal	CS	3	4	6
2	158	C	NA	NA	NA	NA	3	recup	6
2	158	C	1-octanol	27	hexanal	N	3	3	6
2	158	C	rien	25	hexanal	without	3	1	6
2	158	C	rien	7	hexanal	without	3	2	6
2	158	C	rien	10	hexanal	without	3	4	6
2	158	C	rien	22	hexanal	without	3	6	6
2	158	C	hexanal	4	hexanal	CS	3	5	6
2	158	D	NA	NA	NA	NA	3	recup	6
2	158	D	1-octanol	34	hexanal	N	3	4	6
2	158	D	rien	43	hexanal	without	3	3	6
2	158	D	rien	13	hexanal	without	3	5	6
2	158	D	hexanal	34	hexanal	CS	3	1	6
2	158	D	hexanal	28	hexanal	CS	3	2	6
2	158	D	hexanal	56	hexanal	CS	3	6	6
5	159	A	1-octanol	24	hexanal	N	3	1	6
5	159	A	1-octanol	16	hexanal	N	3	5	6
5	159	A	1-octanol	17	hexanal	N	3	recup	6
5	159	A	rien	27	hexanal	without	3	2	6
5	159	A	rien	26	hexanal	without	3	4	6
5	159	A	rien	25	hexanal	without	3	6	6
5	159	A	hexanal	41	hexanal	CS	3	3	6
5	159	B	1-octanol	5	hexanal	N	3	2	6
5	159	B	1-octanol	18	hexanal	N	3	6	6
5	159	B	rien	9	hexanal	without	3	1	6
5	159	B	rien	20	hexanal	without	3	3	6
5	159	B	rien	22	hexanal	without	3	5	6
5	159	B	rien	4	hexanal	without	3	recup	6
5	159	B	hexanal	28	hexanal	CS	3	4	6
5	159	C	1-octanol	7	hexanal	N	3	3	6
5	159	C	rien	4	hexanal	without	3	2	6
5	159	C	rien	12	hexanal	without	3	4	6
5	159	C	rien	7	hexanal	without	3	6	6
5	159	C	hexanal	37	hexanal	CS	3	1	6
5	159	C	hexanal	28	hexanal	CS	3	5	6
5	159	C	hexanal	36	hexanal	CS	3	recup	6
5	159	D	1-octanol	10	hexanal	N	3	4	6
5	159	D	rien	12	hexanal	without	3	1	6
5	159	D	rien	10	hexanal	without	3	3	6
5	159	D	rien	23	hexanal	without	3	5	6
5	159	D	rien	15	hexanal	without	3	recup	6
5	159	D	hexanal	47	hexanal	CS	3	2	6
5	159	D	hexanal	21	hexanal	CS	3	6	6
5	160	A	1-octanol	9	hexanal	N	3	3	6
5	160	A	rien	32	hexanal	without	3	2	6
5	160	A	rien	16	hexanal	without	3	4	6
5	160	A	rien	31	hexanal	without	3	6	6
5	160	A	rien	40	hexanal	without	3	recup	6
5	160	A	hexanal	27	hexanal	CS	3	1	6
5	160	A	hexanal	55	hexanal	CS	3	5	6
5	160	B	1-octanol	7	hexanal	N	3	4	6
5	160	B	rien	25	hexanal	without	3	1	6
5	160	B	rien	32	hexanal	without	3	3	6
5	160	B	rien	8	hexanal	without	3	5	6
5	160	B	hexanal	36	hexanal	CS	3	2	6
5	160	B	hexanal	20	hexanal	CS	3	6	6
5	160	B	hexanal	29	hexanal	CS	3	recup	6
5	160	C	1-octanol	23	hexanal	N	3	1	6
5	160	C	1-octanol	11	hexanal	N	3	5	6
5	160	C	rien	5	hexanal	without	3	2	6
5	160	C	rien	19	hexanal	without	3	4	6
5	160	C	rien	19	hexanal	without	3	6	6
5	160	C	rien	13	hexanal	without	3	recup	6
5	160	C	hexanal	37	hexanal	CS	3	3	6
5	160	D	1-octanol	12	hexanal	N	3	2	6
5	160	D	1-octanol	11	hexanal	N	3	6	6
5	160	D	1-octanol	15	hexanal	N	3	recup	6
5	160	D	rien	16	hexanal	without	3	1	6
5	160	D	rien	20	hexanal	without	3	3	6
5	160	D	rien	15	hexanal	without	3	5	6
5	160	D	hexanal	53	hexanal	CS	3	4	6
5	161	A	1-octanol	21	hexanal	N	3	2	6
5	161	A	1-octanol	7	hexanal	N	3	6	6
5	161	A	rien	38	hexanal	without	3	1	6
5	161	A	rien	25	hexanal	without	3	3	6
5	161	A	rien	2	hexanal	without	3	5	6
5	161	A	rien	15	hexanal	without	3	recup	6
5	161	A	hexanal	32	hexanal	CS	3	4	6
5	161	B	1-octanol	11	hexanal	N	3	3	6
5	161	B	1-octanol	31	hexanal	N	3	recup	6
5	161	B	rien	16	hexanal	without	3	2	6
5	161	B	rien	24	hexanal	without	3	4	6
5	161	B	rien	30	hexanal	without	3	6	6
5	161	B	hexanal	22	hexanal	CS	3	1	6
5	161	B	hexanal	52	hexanal	CS	3	5	6
5	161	C	1-octanol	9	hexanal	N	3	4	6
5	161	C	rien	7	hexanal	without	3	1	6
5	161	C	rien	9	hexanal	without	3	3	6
5	161	C	rien	32	hexanal	without	3	5	6
5	161	C	rien	14	hexanal	without	3	recup	6
5	161	C	hexanal	26	hexanal	CS	3	2	6
5	161	C	hexanal	47	hexanal	CS	3	6	6
5	161	D	1-octanol	17	hexanal	N	3	1	6
5	161	D	1-octanol	5	hexanal	N	3	5	6
5	161	D	rien	21	hexanal	without	3	2	6
5	161	D	rien	13	hexanal	without	3	4	6
5	161	D	rien	9	hexanal	without	3	6	6
5	161	D	hexanal	33	hexanal	CS	3	3	6
5	161	D	hexanal	12	hexanal	CS	3	recup	6
5	162	A	1-octanol	10	hexanal	N	3	1	6
5	162	A	1-octanol	11	hexanal	N	3	5	6
5	162	A	rien	45	hexanal	without	3	2	6
5	162	A	rien	16	hexanal	without	3	4	6
5	162	A	rien	13	hexanal	without	3	6	6
5	162	A	rien	12	hexanal	without	3	recup	6
5	162	A	hexanal	42	hexanal	CS	3	3	6
5	162	B	1-octanol	13	hexanal	N	3	2	6
5	162	B	1-octanol	6	hexanal	N	3	6	6
5	162	B	1-octanol	9	hexanal	N	3	recup	6
5	162	B	rien	10	hexanal	without	3	1	6
5	162	B	rien	18	hexanal	without	3	3	6
5	162	B	rien	14	hexanal	without	3	5	6
5	162	B	hexanal	60	hexanal	CS	3	4	6
5	162	C	1-octanol	2	hexanal	N	3	3	6
5	162	C	rien	6	hexanal	without	3	2	6
5	162	C	rien	8	hexanal	without	3	4	6
5	162	C	rien	37	hexanal	without	3	6	6
5	162	C	rien	11	hexanal	without	3	recup	6
5	162	C	hexanal	47	hexanal	CS	3	1	6
5	162	C	hexanal	50	hexanal	CS	3	5	6
5	162	D	1-octanol	2	hexanal	N	3	4	6
5	162	D	rien	23	hexanal	without	3	1	6
5	162	D	rien	15	hexanal	without	3	3	6
5	162	D	rien	13	hexanal	without	3	5	6
5	162	D	hexanal	28	hexanal	CS	3	2	6
5	162	D	hexanal	33	hexanal	CS	3	6	6
5	162	D	hexanal	51	hexanal	CS	3	recup	6
3	163	A	NA	NA	NA	NA	3	recup	6
3	163	A	hexanal	17	1-octanol	N	3	1	6
3	163	A	hexanal	6	1-octanol	N	3	5	6
3	163	A	rien	7	1-octanol	without	3	2	6
3	163	A	rien	18	1-octanol	without	3	4	6
3	163	A	rien	24	1-octanol	without	3	6	6
3	163	A	1-octanol	25	1-octanol	CS	3	3	6
3	163	B	NA	NA	NA	NA	3	recup	6
3	163	B	hexanal	4	1-octanol	N	3	2	6
3	163	B	hexanal	3	1-octanol	N	3	6	6
3	163	B	rien	14	1-octanol	without	3	1	6
3	163	B	rien	17	1-octanol	without	3	3	6
3	163	B	rien	33	1-octanol	without	3	5	6
3	163	B	1-octanol	55	1-octanol	CS	3	4	6
3	163	C	NA	NA	NA	NA	3	recup	6
3	163	C	hexanal	24	1-octanol	N	3	3	6
3	163	C	rien	11	1-octanol	without	3	2	6
3	163	C	rien	9	1-octanol	without	3	4	6
3	163	C	rien	6	1-octanol	without	3	6	6
3	163	C	1-octanol	52	1-octanol	CS	3	1	6
3	163	C	1-octanol	23	1-octanol	CS	3	5	6
3	163	D	NA	NA	NA	NA	3	recup	6
3	163	D	hexanal	11	1-octanol	N	3	4	6
3	163	D	rien	9	1-octanol	without	3	1	6
3	163	D	rien	18	1-octanol	without	3	3	6
3	163	D	rien	21	1-octanol	without	3	5	6
3	163	D	1-octanol	72	1-octanol	CS	3	2	6
3	163	D	1-octanol	70	1-octanol	CS	3	6	6
3	164	A	hexanal	9	1-octanol	N	3	3	6
3	164	A	rien	28	1-octanol	without	3	2	6
3	164	A	rien	27	1-octanol	without	3	4	6
3	164	A	rien	21	1-octanol	without	3	6	6
3	164	A	rien	27	1-octanol	without	3	recup	6
3	164	A	1-octanol	56	1-octanol	CS	3	1	6
3	164	A	1-octanol	70	1-octanol	CS	3	5	6
3	164	B	hexanal	8	1-octanol	N	3	4	6
3	164	B	hexanal	10	1-octanol	N	3	recup	6
3	164	B	rien	6	1-octanol	without	3	1	6
3	164	B	rien	7	1-octanol	without	3	3	6
3	164	B	rien	1	1-octanol	without	3	5	6
3	164	B	1-octanol	63	1-octanol	CS	3	2	6
3	164	B	1-octanol	18	1-octanol	CS	3	6	6
3	164	C	hexanal	15	1-octanol	N	3	1	6
3	164	C	hexanal	5	1-octanol	N	3	5	6
3	164	C	rien	5	1-octanol	without	3	2	6
3	164	C	rien	12	1-octanol	without	3	4	6
3	164	C	rien	26	1-octanol	without	3	6	6
3	164	C	rien	21	1-octanol	without	3	recup	6
3	164	C	1-octanol	76	1-octanol	CS	3	3	6
3	164	D	hexanal	0	1-octanol	N	3	2	6
3	164	D	hexanal	15	1-octanol	N	3	6	6
3	164	D	rien	15	1-octanol	without	3	1	6
3	164	D	rien	9	1-octanol	without	3	3	6
3	164	D	rien	24	1-octanol	without	3	5	6
3	164	D	1-octanol	38	1-octanol	CS	3	4	6
3	164	D	1-octanol	29	1-octanol	CS	3	recup	6
3	165	A	hexanal	8	1-octanol	N	3	4	6
3	165	A	rien	37	1-octanol	without	3	1	6
3	165	A	rien	14	1-octanol	without	3	3	6
3	165	A	rien	23	1-octanol	without	3	5	6
3	165	A	1-octanol	45	1-octanol	CS	3	2	6
3	165	A	1-octanol	30	1-octanol	CS	3	6	6
3	165	A	1-octanol	42	1-octanol	CS	3	recup	6
3	165	B	hexanal	7	1-octanol	N	3	1	6
3	165	B	hexanal	16	1-octanol	N	3	5	6
3	165	B	rien	17	1-octanol	without	3	2	6
3	165	B	rien	14	1-octanol	without	3	4	6
3	165	B	rien	21	1-octanol	without	3	6	6
3	165	B	rien	20	1-octanol	without	3	recup	6
3	165	B	1-octanol	55	1-octanol	CS	3	3	6
3	165	C	hexanal	8	1-octanol	N	3	2	6
3	165	C	hexanal	15	1-octanol	N	3	6	6
3	165	C	hexanal	7	1-octanol	N	3	recup	6
3	165	C	rien	20	1-octanol	without	3	1	6
3	165	C	rien	15	1-octanol	without	3	3	6
3	165	C	rien	13	1-octanol	without	3	5	6
3	165	C	1-octanol	56	1-octanol	CS	3	4	6
3	165	D	hexanal	3	1-octanol	N	3	3	6
3	165	D	rien	20	1-octanol	without	3	2	6
3	165	D	rien	17	1-octanol	without	3	4	6
3	165	D	rien	24	1-octanol	without	3	6	6
3	165	D	rien	16	1-octanol	without	3	recup	6
3	165	D	1-octanol	28	1-octanol	CS	3	1	6
3	165	D	1-octanol	44	1-octanol	CS	3	5	6
3	166	A	hexanal	4	1-octanol	N	3	3	6
3	166	A	hexanal	1	1-octanol	N	3	recup	6
3	166	A	rien	23	1-octanol	without	3	2	6
3	166	A	rien	40	1-octanol	without	3	4	6
3	166	A	rien	14	1-octanol	without	3	6	6
3	166	A	1-octanol	43	1-octanol	CS	3	1	6
3	166	A	1-octanol	30	1-octanol	CS	3	5	6
3	166	B	hexanal	3	1-octanol	N	3	4	6
3	166	B	rien	18	1-octanol	without	3	1	6
3	166	B	rien	9	1-octanol	without	3	3	6
3	166	B	rien	38	1-octanol	without	3	5	6
3	166	B	rien	2	1-octanol	without	3	recup	6
3	166	B	1-octanol	45	1-octanol	CS	3	2	6
3	166	B	1-octanol	20	1-octanol	CS	3	6	6
3	166	C	hexanal	18	1-octanol	N	3	1	6
3	166	C	hexanal	14	1-octanol	N	3	5	6
3	166	C	rien	26	1-octanol	without	3	2	6
3	166	C	rien	3	1-octanol	without	3	4	6
3	166	C	rien	22	1-octanol	without	3	6	6
3	166	C	1-octanol	61	1-octanol	CS	3	3	6
3	166	C	1-octanol	65	1-octanol	CS	3	recup	6
3	166	D	hexanal	5	1-octanol	N	3	2	6
3	166	D	hexanal	18	1-octanol	N	3	6	6
3	166	D	rien	13	1-octanol	without	3	1	6
3	166	D	rien	11	1-octanol	without	3	3	6
3	166	D	rien	13	1-octanol	without	3	5	6
3	166	D	rien	9	1-octanol	without	3	recup	6
3	166	D	1-octanol	3	1-octanol	CS	3	4	6
1	167	A	hexanal	26	1-octanol	N	3	4	6
1	167	A	hexanal	23	1-octanol	N	3	5	6
1	167	A	rien	33	1-octanol	without	3	1	6
1	167	A	rien	36	1-octanol	without	3	3	6
1	167	A	rien	35	1-octanol	without	3	6	6
1	167	A	rien	16	1-octanol	without	3	recup	6
1	167	A	1-octanol	54	1-octanol	CS	3	2	6
1	167	B	hexanal	8	1-octanol	N	3	1	6
1	167	B	hexanal	12	1-octanol	N	3	6	6
1	167	B	rien	8	1-octanol	without	3	2	6
1	167	B	rien	24	1-octanol	without	3	4	6
1	167	B	rien	25	1-octanol	without	3	5	6
1	167	B	1-octanol	27	1-octanol	CS	3	3	6
1	167	B	1-octanol	16	1-octanol	CS	3	recup	6
1	167	C	hexanal	5	1-octanol	N	3	2	6
1	167	C	rien	15	1-octanol	without	3	1	6
1	167	C	rien	18	1-octanol	without	3	3	6
1	167	C	rien	4	1-octanol	without	3	6	6
1	167	C	rien	45	1-octanol	without	3	recup	6
1	167	C	1-octanol	10	1-octanol	CS	3	4	6
1	167	C	1-octanol	15	1-octanol	CS	3	5	6
1	167	D	hexanal	6	1-octanol	N	3	3	6
1	167	D	hexanal	6	1-octanol	N	3	recup	6
1	167	D	rien	14	1-octanol	without	3	2	6
1	167	D	rien	17	1-octanol	without	3	4	6
1	167	D	rien	13	1-octanol	without	3	5	6
1	167	D	1-octanol	15	1-octanol	CS	3	1	6
1	167	D	1-octanol	22	1-octanol	CS	3	6	6
1	168	A	hexanal	21	1-octanol	N	3	1	6
1	168	A	hexanal	17	1-octanol	N	3	5	6
1	168	A	rien	22	1-octanol	without	3	2	6
1	168	A	rien	26	1-octanol	without	3	3	6
1	168	A	rien	25	1-octanol	without	3	4	6
1	168	A	rien	22	1-octanol	without	3	6	6
1	168	A	1-octanol	22	1-octanol	CS	3	recup	6
1	168	B	hexanal	22	1-octanol	N	3	2	6
1	168	B	hexanal	13	1-octanol	N	3	6	6
1	168	B	rien	14	1-octanol	without	3	1	6
1	168	B	rien	17	1-octanol	without	3	5	6
1	168	B	rien	19	1-octanol	without	3	recup	6
1	168	B	1-octanol	28	1-octanol	CS	3	3	6
1	168	B	1-octanol	48	1-octanol	CS	3	4	6
1	168	C	hexanal	13	1-octanol	N	3	recup	6
1	168	C	rien	20	1-octanol	without	3	2	6
1	168	C	rien	14	1-octanol	without	3	3	6
1	168	C	rien	15	1-octanol	without	3	4	6
1	168	C	rien	18	1-octanol	without	3	6	6
1	168	C	1-octanol	24	1-octanol	CS	3	1	6
1	168	C	1-octanol	20	1-octanol	CS	3	5	6
1	168	D	hexanal	16	1-octanol	N	3	3	6
1	168	D	hexanal	8	1-octanol	N	3	4	6
1	168	D	rien	24	1-octanol	without	3	1	6
1	168	D	rien	24	1-octanol	without	3	5	6
1	168	D	rien	34	1-octanol	without	3	recup	6
1	168	D	1-octanol	22	1-octanol	CS	3	2	6
1	168	D	1-octanol	29	1-octanol	CS	3	6	6
1	169	A	1-octanol	16	hexanal	N	3	4	6
1	169	A	rien	14	hexanal	without	3	1	6
1	169	A	rien	14	hexanal	without	3	3	6
1	169	A	rien	25	hexanal	without	3	5	6
1	169	A	rien	13	hexanal	without	3	recup	6
1	169	A	hexanal	23	hexanal	CS	3	2	6
1	169	A	hexanal	19	hexanal	CS	3	6	6
1	169	B	1-octanol	21	hexanal	N	3	1	6
1	169	B	1-octanol	6	hexanal	N	3	5	6
1	169	B	rien	42	hexanal	without	3	2	6
1	169	B	rien	6	hexanal	without	3	4	6
1	169	B	rien	16	hexanal	without	3	6	6
1	169	B	hexanal	14	hexanal	CS	3	3	6
1	169	B	hexanal	19	hexanal	CS	3	recup	6
1	169	C	1-octanol	5	hexanal	N	3	2	6
1	169	C	1-octanol	17	hexanal	N	3	6	6
1	169	C	rien	31	hexanal	without	3	1	6
1	169	C	rien	19	hexanal	without	3	3	6
1	169	C	rien	18	hexanal	without	3	5	6
1	169	C	rien	42	hexanal	without	3	recup	6
1	169	C	hexanal	12	hexanal	CS	3	4	6
1	169	D	1-octanol	23	hexanal	N	3	3	6
1	169	D	1-octanol	12	hexanal	N	3	recup	6
1	169	D	rien	11	hexanal	without	3	2	6
1	169	D	rien	38	hexanal	without	3	4	6
1	169	D	rien	28	hexanal	without	3	6	6
1	169	D	hexanal	24	hexanal	CS	3	1	6
1	169	D	hexanal	31	hexanal	CS	3	5	6
1	170	A	1-octanol	4	hexanal	N	3	2	6
1	170	A	1-octanol	8	hexanal	N	3	6	6
1	170	A	rien	30	hexanal	without	3	1	6
1	170	A	rien	14	hexanal	without	3	3	6
1	170	A	rien	41	hexanal	without	3	5	6
1	170	A	hexanal	20	hexanal	CS	3	4	6
1	170	A	hexanal	22	hexanal	CS	3	recup	6
1	170	B	1-octanol	14	hexanal	N	3	3	6
1	170	B	rien	8	hexanal	without	3	2	6
1	170	B	rien	23	hexanal	without	3	4	6
1	170	B	rien	3	hexanal	without	3	6	6
1	170	B	rien	4	hexanal	without	3	recup	6
1	170	B	hexanal	10	hexanal	CS	3	1	6
1	170	B	hexanal	46	hexanal	CS	3	5	6
1	170	C	1-octanol	7	hexanal	N	3	4	6
1	170	C	1-octanol	4	hexanal	N	3	recup	6
1	170	C	rien	38	hexanal	without	3	1	6
1	170	C	rien	16	hexanal	without	3	3	6
1	170	C	rien	8	hexanal	without	3	5	6
1	170	C	hexanal	57	hexanal	CS	3	2	6
1	170	C	hexanal	53	hexanal	CS	3	6	6
1	170	D	1-octanol	3	hexanal	N	3	1	6
1	170	D	1-octanol	7	hexanal	N	3	5	6
1	170	D	rien	15	hexanal	without	3	2	6
1	170	D	rien	39	hexanal	without	3	4	6
1	170	D	rien	13	hexanal	without	3	6	6
1	170	D	rien	54	hexanal	without	3	recup	6
1	170	D	hexanal	18	hexanal	CS	3	3	6
1	171	A	1-octanol	28	hexanal	N	3	1	6
1	171	A	1-octanol	7	hexanal	N	3	5	6
1	171	A	1-octanol	6	hexanal	N	3	recup	6
1	171	A	rien	20	hexanal	without	3	2	6
1	171	A	rien	16	hexanal	without	3	4	6
1	171	A	rien	13	hexanal	without	3	6	6
1	171	A	hexanal	26	hexanal	CS	3	3	6
1	171	B	1-octanol	11	hexanal	N	3	2	6
1	171	B	1-octanol	8	hexanal	N	3	6	6
1	171	B	rien	15	hexanal	without	3	1	6
1	171	B	rien	29	hexanal	without	3	3	6
1	171	B	rien	12	hexanal	without	3	5	6
1	171	B	rien	13	hexanal	without	3	recup	6
1	171	B	hexanal	34	hexanal	CS	3	4	6
1	171	C	1-octanol	10	hexanal	N	3	3	6
1	171	C	rien	13	hexanal	without	3	2	6
1	171	C	rien	17	hexanal	without	3	4	6
1	171	C	rien	11	hexanal	without	3	6	6
1	171	C	hexanal	33	hexanal	CS	3	1	6
1	171	C	hexanal	34	hexanal	CS	3	5	6
1	171	C	hexanal	19	hexanal	CS	3	recup	6
1	171	D	1-octanol	11	hexanal	N	3	4	6
1	171	D	rien	14	hexanal	without	3	1	6
1	171	D	rien	24	hexanal	without	3	3	6
1	171	D	rien	33	hexanal	without	3	5	6
1	171	D	rien	44	hexanal	without	3	recup	6
1	171	D	hexanal	45	hexanal	CS	3	2	6
1	171	D	hexanal	58	hexanal	CS	3	6	6
5	172	A	1-octanol	14	hexanal	N	3	4	6
5	172	A	rien	18	hexanal	without	3	1	6
5	172	A	rien	16	hexanal	without	3	3	6
5	172	A	rien	16	hexanal	without	3	5	6
5	172	A	rien	10	hexanal	without	3	recup	6
5	172	A	hexanal	36	hexanal	CS	3	2	6
5	172	A	hexanal	36	hexanal	CS	3	6	6
5	172	B	1-octanol	21	hexanal	N	3	1	6
5	172	B	1-octanol	23	hexanal	N	3	5	6
5	172	B	1-octanol	2	hexanal	N	3	recup	6
5	172	B	rien	28	hexanal	without	3	2	6
5	172	B	rien	18	hexanal	without	3	4	6
5	172	B	rien	15	hexanal	without	3	6	6
5	172	B	hexanal	23	hexanal	CS	3	3	6
5	172	C	1-octanol	14	hexanal	N	3	2	6
5	172	C	1-octanol	17	hexanal	N	3	6	6
5	172	C	rien	16	hexanal	without	3	1	6
5	172	C	rien	30	hexanal	without	3	3	6
5	172	C	rien	11	hexanal	without	3	5	6
5	172	C	rien	5	hexanal	without	3	recup	6
5	172	C	hexanal	24	hexanal	CS	3	4	6
5	172	D	1-octanol	18	hexanal	N	3	3	6
5	172	D	rien	14	hexanal	without	3	2	6
5	172	D	rien	31	hexanal	without	3	4	6
5	172	D	rien	14	hexanal	without	3	6	6
5	172	D	hexanal	42	hexanal	CS	3	1	6
5	172	D	hexanal	46	hexanal	CS	3	5	6
5	172	D	hexanal	64	hexanal	CS	3	recup	6
2	173	A	hexanal	14	1-octanol	N	3	3	6
2	173	A	rien	44	1-octanol	without	3	2	6
2	173	A	rien	18	1-octanol	without	3	4	6
2	173	A	rien	14	1-octanol	without	3	6	6
2	173	A	1-octanol	38	1-octanol	CS	3	1	6
2	173	A	1-octanol	31	1-octanol	CS	3	5	6
2	173	A	1-octanol	43	1-octanol	CS	3	recup	6
2	173	B	hexanal	10	1-octanol	N	3	4	6
2	173	B	rien	11	1-octanol	without	3	1	6
2	173	B	rien	16	1-octanol	without	3	3	6
2	173	B	rien	6	1-octanol	without	3	5	6
2	173	B	rien	7	1-octanol	without	3	recup	6
2	173	B	1-octanol	27	1-octanol	CS	3	2	6
2	173	B	1-octanol	28	1-octanol	CS	3	6	6
2	173	C	hexanal	27	1-octanol	N	3	1	6
2	173	C	hexanal	40	1-octanol	N	3	5	6
2	173	C	hexanal	10	1-octanol	N	3	recup	6
2	173	C	rien	7	1-octanol	without	3	2	6
2	173	C	rien	14	1-octanol	without	3	4	6
2	173	C	rien	13	1-octanol	without	3	6	6
2	173	C	1-octanol	42	1-octanol	CS	3	3	6
2	173	D	hexanal	19	1-octanol	N	3	2	6
2	173	D	hexanal	22	1-octanol	N	3	6	6
2	173	D	rien	21	1-octanol	without	3	1	6
2	173	D	rien	19	1-octanol	without	3	3	6
2	173	D	rien	24	1-octanol	without	3	5	6
2	173	D	rien	19	1-octanol	without	3	recup	6
2	173	D	1-octanol	35	1-octanol	CS	3	4	6
2	174	A	hexanal	11	1-octanol	N	3	3	6
2	174	A	rien	8	1-octanol	without	3	2	6
2	174	A	rien	41	1-octanol	without	3	4	6
2	174	A	rien	32	1-octanol	without	3	6	6
2	174	A	rien	2	1-octanol	without	3	recup	6
2	174	A	1-octanol	42	1-octanol	CS	3	1	6
2	174	A	1-octanol	33	1-octanol	CS	3	5	6
2	174	B	hexanal	10	1-octanol	N	3	4	6
2	174	B	rien	18	1-octanol	without	3	1	6
2	174	B	rien	28	1-octanol	without	3	3	6
2	174	B	rien	2	1-octanol	without	3	5	6
2	174	B	1-octanol	24	1-octanol	CS	3	2	6
2	174	B	1-octanol	36	1-octanol	CS	3	6	6
2	174	B	1-octanol	0	1-octanol	CS	3	recup	6
2	174	C	hexanal	19	1-octanol	N	3	1	6
2	174	C	hexanal	2	1-octanol	N	3	5	6
2	174	C	rien	17	1-octanol	without	3	2	6
2	174	C	rien	3	1-octanol	without	3	4	6
2	174	C	rien	7	1-octanol	without	3	6	6
2	174	C	rien	2	1-octanol	without	3	recup	6
2	174	C	1-octanol	26	1-octanol	CS	3	3	6
2	174	D	hexanal	12	1-octanol	N	3	2	6
2	174	D	hexanal	10	1-octanol	N	3	6	6
2	174	D	hexanal	12	1-octanol	N	3	recup	6
2	174	D	rien	24	1-octanol	without	3	1	6
2	174	D	rien	17	1-octanol	without	3	3	6
2	174	D	rien	52	1-octanol	without	3	5	6
2	174	D	1-octanol	47	1-octanol	CS	3	4	6
3	175	A	hexanal	68	1-octanol	N	3	3	6
3	175	A	rien	34	1-octanol	without	3	2	6
3	175	A	rien	43	1-octanol	without	3	4	6
3	175	A	rien	17	1-octanol	without	3	6	6
3	175	A	1-octanol	14	1-octanol	CS	3	1	6
3	175	A	1-octanol	30	1-octanol	CS	3	5	6
3	175	A	1-octanol	91	1-octanol	CS	3	recup	6
3	175	B	hexanal	2	1-octanol	N	3	4	6
3	175	B	rien	14	1-octanol	without	3	1	6
3	175	B	rien	6	1-octanol	without	3	3	6
3	175	B	rien	21	1-octanol	without	3	5	6
3	175	B	rien	2	1-octanol	without	3	recup	6
3	175	B	1-octanol	45	1-octanol	CS	3	2	6
3	175	B	1-octanol	31	1-octanol	CS	3	6	6
3	175	C	hexanal	29	1-octanol	N	3	1	6
3	175	C	hexanal	34	1-octanol	N	3	5	6
3	175	C	hexanal	3	1-octanol	N	3	recup	6
3	175	C	rien	7	1-octanol	without	3	2	6
3	175	C	rien	5	1-octanol	without	3	4	6
3	175	C	rien	4	1-octanol	without	3	6	6
3	175	C	1-octanol	10	1-octanol	CS	3	3	6
3	175	D	hexanal	10	1-octanol	N	3	2	6
3	175	D	hexanal	27	1-octanol	N	3	6	6
3	175	D	rien	32	1-octanol	without	3	1	6
3	175	D	rien	11	1-octanol	without	3	3	6
3	175	D	rien	6	1-octanol	without	3	5	6
3	175	D	rien	3	1-octanol	without	3	recup	6
3	175	D	1-octanol	39	1-octanol	CS	3	4	6
5	176	A	hexanal	10	1-octanol	N	1	3	6
5	176	A	hexanal	7	1-octanol	N	1	recup	6
5	176	A	rien	26	1-octanol	without	1	2	6
5	176	A	rien	23	1-octanol	without	1	4	6
5	176	A	rien	33	1-octanol	without	1	6	6
5	176	A	1-octanol	0	1-octanol	CS	1	1	6
5	176	A	1-octanol	61	1-octanol	CS	1	5	6
5	176	B	hexanal	12	1-octanol	N	1	4	6
5	176	B	rien	0	1-octanol	without	1	1	6
5	176	B	rien	26	1-octanol	without	1	3	6
5	176	B	rien	0	1-octanol	without	1	5	6
5	176	B	rien	14	1-octanol	without	1	recup	6
5	176	B	1-octanol	33	1-octanol	CS	1	2	6
5	176	B	1-octanol	22	1-octanol	CS	1	6	6
5	176	C	hexanal	4	1-octanol	N	1	1	6
5	176	C	hexanal	0	1-octanol	N	1	5	6
5	176	C	rien	4	1-octanol	without	1	2	6
5	176	C	rien	2	1-octanol	without	1	4	6
5	176	C	rien	0	1-octanol	without	1	6	6
5	176	C	1-octanol	13	1-octanol	CS	1	3	6
5	176	C	1-octanol	27	1-octanol	CS	1	recup	6
5	176	D	hexanal	11	1-octanol	N	1	2	6
5	176	D	hexanal	2	1-octanol	N	1	6	6
5	176	D	rien	85	1-octanol	without	1	1	6
5	176	D	rien	39	1-octanol	without	1	3	6
5	176	D	rien	0	1-octanol	without	1	5	6
5	176	D	rien	11	1-octanol	without	1	recup	6
5	176	D	1-octanol	28	1-octanol	CS	1	4	6
5	177	A	hexanal	27	1-octanol	N	1	5	6
5	177	A	rien	55	1-octanol	without	1	1	6
5	177	A	rien	15	1-octanol	without	1	4	6
5	177	A	rien	10	1-octanol	without	1	6	6
5	177	A	rien	11	1-octanol	without	1	recup	6
5	177	A	1-octanol	25	1-octanol	CS	1	2	6
5	177	A	1-octanol	36	1-octanol	CS	1	3	6
5	177	B	hexanal	20	1-octanol	N	1	1	6
5	177	B	hexanal	24	1-octanol	N	1	6	6
5	177	B	hexanal	10	1-octanol	N	1	recup	6
5	177	B	rien	8	1-octanol	without	1	2	6
5	177	B	rien	8	1-octanol	without	1	3	6
5	177	B	rien	11	1-octanol	without	1	5	6
5	177	B	1-octanol	5	1-octanol	CS	1	4	6
5	177	C	hexanal	9	1-octanol	N	1	2	6
5	177	C	hexanal	15	1-octanol	N	1	3	6
5	177	C	rien	9	1-octanol	without	1	1	6
5	177	C	rien	18	1-octanol	without	1	4	6
5	177	C	rien	18	1-octanol	without	1	6	6
5	177	C	rien	67	1-octanol	without	1	recup	6
5	177	C	1-octanol	25	1-octanol	CS	1	5	6
5	177	D	hexanal	46	1-octanol	N	1	4	6
5	177	D	rien	38	1-octanol	without	1	2	6
5	177	D	rien	22	1-octanol	without	1	3	6
5	177	D	rien	24	1-octanol	without	1	5	6
5	177	D	1-octanol	8	1-octanol	CS	1	1	6
5	177	D	1-octanol	20	1-octanol	CS	1	6	6
5	177	D	1-octanol	5	1-octanol	CS	1	recup	6
5	178	A	hexanal	14	1-octanol	N	1	3	6
5	178	A	rien	38	1-octanol	without	1	2	6
5	178	A	rien	37	1-octanol	without	1	4	6
5	178	A	rien	11	1-octanol	without	1	6	6
5	178	A	rien	77	1-octanol	without	1	recup	6
5	178	A	1-octanol	24	1-octanol	CS	1	1	6
5	178	A	1-octanol	27	1-octanol	CS	1	5	6
5	178	B	hexanal	7	1-octanol	N	1	4	6
5	178	B	rien	49	1-octanol	without	1	1	6
5	178	B	rien	0	1-octanol	without	1	3	6
5	178	B	rien	40	1-octanol	without	1	5	6
5	178	B	1-octanol	51	1-octanol	CS	1	2	6
5	178	B	1-octanol	13	1-octanol	CS	1	6	6
5	178	B	1-octanol	4	1-octanol	CS	1	recup	6
5	178	C	hexanal	15	1-octanol	N	1	1	6
5	178	C	hexanal	3	1-octanol	N	1	5	6
5	178	C	rien	6	1-octanol	without	1	2	6
5	178	C	rien	13	1-octanol	without	1	4	6
5	178	C	rien	20	1-octanol	without	1	6	6
5	178	C	rien	8	1-octanol	without	1	recup	6
5	178	C	1-octanol	16	1-octanol	CS	1	3	6
5	178	D	hexanal	0	1-octanol	N	1	2	6
5	178	D	hexanal	14	1-octanol	N	1	6	6
5	178	D	hexanal	11	1-octanol	N	1	recup	6
5	178	D	rien	12	1-octanol	without	1	1	6
5	178	D	rien	53	1-octanol	without	1	3	6
5	178	D	rien	10	1-octanol	without	1	5	6
5	178	D	1-octanol	19	1-octanol	CS	1	4	6
5	179	A	1-octanol	12	hexanal	N	1	2	6
5	179	A	1-octanol	16	hexanal	N	1	6	6
5	179	A	1-octanol	5	hexanal	N	1	recup	6
5	179	A	rien	21	hexanal	without	1	1	6
5	179	A	rien	5	hexanal	without	1	3	6
5	179	A	rien	31	hexanal	without	1	5	6
5	179	A	hexanal	37	hexanal	CS	1	4	6
5	179	B	1-octanol	16	hexanal	N	1	3	6
5	179	B	rien	39	hexanal	without	1	2	6
5	179	B	rien	13	hexanal	without	1	4	6
5	179	B	rien	21	hexanal	without	1	6	6
5	179	B	rien	18	hexanal	without	1	recup	6
5	179	B	hexanal	48	hexanal	CS	1	1	6
5	179	B	hexanal	21	hexanal	CS	1	5	6
5	179	C	1-octanol	11	hexanal	N	1	4	6
5	179	C	rien	8	hexanal	without	1	1	6
5	179	C	rien	27	hexanal	without	1	3	6
5	179	C	rien	20	hexanal	without	1	5	6
5	179	C	hexanal	29	hexanal	CS	1	2	6
5	179	C	hexanal	36	hexanal	CS	1	6	6
5	179	C	hexanal	60	hexanal	CS	1	recup	6
5	179	D	1-octanol	12	hexanal	N	1	1	6
5	179	D	1-octanol	20	hexanal	N	1	5	6
5	179	D	rien	18	hexanal	without	1	2	6
5	179	D	rien	20	hexanal	without	1	4	6
5	179	D	rien	21	hexanal	without	1	6	6
5	179	D	rien	10	hexanal	without	1	recup	6
5	179	D	hexanal	34	hexanal	CS	1	3	6
5	180	A	NA	NA	hexanal	NA	1	recup	6
5	180	A	1-octanol	35	hexanal	N	1	2	6
5	180	A	1-octanol	12	hexanal	N	1	6	6
5	180	A	rien	12	hexanal	without	1	1	6
5	180	A	rien	25	hexanal	without	1	3	6
5	180	A	rien	9	hexanal	without	1	5	6
5	180	A	hexanal	32	hexanal	CS	1	4	6
5	180	B	NA	NA	hexanal	NA	1	recup	6
5	180	B	1-octanol	14	hexanal	N	1	3	6
5	180	B	rien	19	hexanal	without	1	2	6
5	180	B	rien	37	hexanal	without	1	4	6
5	180	B	rien	13	hexanal	without	1	6	6
5	180	B	hexanal	20	hexanal	CS	1	1	6
5	180	B	hexanal	21	hexanal	CS	1	5	6
5	180	C	NA	NA	hexanal	NA	1	recup	6
5	180	C	1-octanol	7	hexanal	N	1	4	6
5	180	C	rien	15	hexanal	without	1	1	6
5	180	C	rien	0	hexanal	without	1	3	6
5	180	C	rien	39	hexanal	without	1	5	6
5	180	C	hexanal	23	hexanal	CS	1	2	6
5	180	C	hexanal	19	hexanal	CS	1	6	6
5	180	D	NA	NA	hexanal	NA	1	recup	6
5	180	D	1-octanol	45	hexanal	N	1	1	6
5	180	D	1-octanol	16	hexanal	N	1	5	6
5	180	D	rien	10	hexanal	without	1	2	6
5	180	D	rien	12	hexanal	without	1	4	6
5	180	D	rien	38	hexanal	without	1	6	6
5	180	D	hexanal	29	hexanal	CS	1	3	6
2	181	A	1-octanol	29	hexanal	N	1	2	6
2	181	A	1-octanol	14	hexanal	N	1	6	6
2	181	A	1-octanol	18	hexanal	N	1	recup	6
2	181	A	rien	35	hexanal	without	1	1	6
2	181	A	rien	17	hexanal	without	1	3	6
2	181	A	rien	21	hexanal	without	1	5	6
2	181	A	hexanal	52	hexanal	CS	1	4	6
2	181	B	1-octanol	25	hexanal	N	1	3	6
2	181	B	rien	27	hexanal	without	1	2	6
2	181	B	rien	23	hexanal	without	1	4	6
2	181	B	rien	11	hexanal	without	1	6	6
2	181	B	rien	13	hexanal	without	1	recup	6
2	181	B	hexanal	24	hexanal	CS	1	1	6
2	181	B	hexanal	29	hexanal	CS	1	5	6
2	181	C	1-octanol	12	hexanal	N	1	4	6
2	181	C	rien	11	hexanal	without	1	1	6
2	181	C	rien	32	hexanal	without	1	3	6
2	181	C	rien	16	hexanal	without	1	5	6
2	181	C	hexanal	20	hexanal	CS	1	2	6
2	181	C	hexanal	58	hexanal	CS	1	6	6
2	181	C	hexanal	21	hexanal	CS	1	recup	6
2	181	D	1-octanol	31	hexanal	N	1	1	6
2	181	D	1-octanol	23	hexanal	N	1	5	6
2	181	D	rien	18	hexanal	without	1	2	6
2	181	D	rien	18	hexanal	without	1	4	6
2	181	D	rien	9	hexanal	without	1	6	6
2	181	D	rien	45	hexanal	without	1	recup	6
2	181	D	hexanal	39	hexanal	CS	1	3	6
2	182	A	1-octanol	13	hexanal	N	1	2	6
2	182	A	1-octanol	7	hexanal	N	1	6	6
2	182	A	rien	22	hexanal	without	1	1	6
2	182	A	rien	42	hexanal	without	1	3	6
2	182	A	rien	30	hexanal	without	1	5	6
2	182	A	rien	7	hexanal	without	1	recup	6
2	182	A	hexanal	26	hexanal	CS	1	4	6
2	182	B	1-octanol	9	hexanal	N	1	3	6
2	182	B	1-octanol	3	hexanal	N	1	recup	6
2	182	B	rien	7	hexanal	without	1	2	6
2	182	B	rien	21	hexanal	without	1	4	6
2	182	B	rien	15	hexanal	without	1	6	6
2	182	B	hexanal	13	hexanal	CS	1	1	6
2	182	B	hexanal	18	hexanal	CS	1	5	6
2	182	C	1-octanol	10	hexanal	N	1	4	6
2	182	C	rien	24	hexanal	without	1	1	6
2	182	C	rien	7	hexanal	without	1	3	6
2	182	C	rien	21	hexanal	without	1	5	6
2	182	C	rien	6	hexanal	without	1	recup	6
2	182	C	hexanal	26	hexanal	CS	1	2	6
2	182	C	hexanal	30	hexanal	CS	1	6	6
2	182	D	1-octanol	31	hexanal	N	1	1	6
2	182	D	1-octanol	18	hexanal	N	1	5	6
2	182	D	rien	39	hexanal	without	1	2	6
2	182	D	rien	21	hexanal	without	1	4	6
2	182	D	rien	24	hexanal	without	1	6	6
2	182	D	hexanal	38	hexanal	CS	1	3	6
2	182	D	hexanal	88	hexanal	CS	1	recup	6
2	183	A	1-octanol	13	hexanal	N	1	4	6
2	183	A	rien	26	hexanal	without	1	1	6
2	183	A	rien	38	hexanal	without	1	3	6
2	183	A	rien	28	hexanal	without	1	5	6
2	183	A	rien	4	hexanal	without	1	recup	6
2	183	A	hexanal	20	hexanal	CS	1	2	6
2	183	A	hexanal	24	hexanal	CS	1	6	6
2	183	B	1-octanol	11	hexanal	N	1	1	6
2	183	B	1-octanol	22	hexanal	N	1	5	6
2	183	B	1-octanol	5	hexanal	N	1	recup	6
2	183	B	rien	20	hexanal	without	1	2	6
2	183	B	rien	55	hexanal	without	1	4	6
2	183	B	rien	11	hexanal	without	1	6	6
2	183	B	hexanal	18	hexanal	CS	1	3	6
2	183	C	1-octanol	14	hexanal	N	1	2	6
2	183	C	1-octanol	14	hexanal	N	1	6	6
2	183	C	rien	19	hexanal	without	1	1	6
2	183	C	rien	26	hexanal	without	1	3	6
2	183	C	rien	7	hexanal	without	1	5	6
2	183	C	rien	12	hexanal	without	1	recup	6
2	183	C	hexanal	14	hexanal	CS	1	4	6
2	183	D	1-octanol	8	hexanal	N	1	3	6
2	183	D	rien	48	hexanal	without	1	2	6
2	183	D	rien	11	hexanal	without	1	4	6
2	183	D	rien	18	hexanal	without	1	6	6
2	183	D	hexanal	43	hexanal	CS	1	1	6
2	183	D	hexanal	41	hexanal	CS	1	5	6
2	183	D	hexanal	57	hexanal	CS	1	recup	6
2	184	A	hexanal	20	1-octanol	N	1	4	6
2	184	A	rien	29	1-octanol	without	1	1	6
2	184	A	rien	17	1-octanol	without	1	3	6
2	184	A	rien	32	1-octanol	without	1	5	6
2	184	A	rien	33	1-octanol	without	1	recup	6
2	184	A	1-octanol	58	1-octanol	CS	1	2	6
2	184	A	1-octanol	52	1-octanol	CS	1	6	6
2	184	B	hexanal	16	1-octanol	N	1	1	6
2	184	B	hexanal	35	1-octanol	N	1	5	6
2	184	B	hexanal	22	1-octanol	N	1	recup	6
2	184	B	rien	6	1-octanol	without	1	2	6
2	184	B	rien	23	1-octanol	without	1	4	6
2	184	B	rien	14	1-octanol	without	1	6	6
2	184	B	1-octanol	36	1-octanol	CS	1	3	6
2	184	C	hexanal	4	1-octanol	N	1	2	6
2	184	C	hexanal	13	1-octanol	N	1	6	6
2	184	C	rien	27	1-octanol	without	1	1	6
2	184	C	rien	17	1-octanol	without	1	3	6
2	184	C	rien	16	1-octanol	without	1	5	6
2	184	C	rien	13	1-octanol	without	1	recup	6
2	184	C	1-octanol	22	1-octanol	CS	1	4	6
2	184	D	hexanal	15	1-octanol	N	1	3	6
2	184	D	rien	22	1-octanol	without	1	2	6
2	184	D	rien	22	1-octanol	without	1	4	6
2	184	D	rien	12	1-octanol	without	1	6	6
2	184	D	1-octanol	30	1-octanol	CS	1	1	6
2	184	D	1-octanol	14	1-octanol	CS	1	5	6
2	184	D	1-octanol	24	1-octanol	CS	1	recup	6
2	185	A	hexanal	34	1-octanol	N	1	3	6
2	185	A	hexanal	19	1-octanol	N	1	recup	6
2	185	A	rien	15	1-octanol	without	1	2	6
2	185	A	rien	29	1-octanol	without	1	4	6
2	185	A	rien	17	1-octanol	without	1	6	6
2	185	A	1-octanol	26	1-octanol	CS	1	1	6
2	185	A	1-octanol	15	1-octanol	CS	1	5	6
2	185	B	hexanal	11	1-octanol	N	1	4	6
2	185	B	rien	20	1-octanol	without	1	1	6
2	185	B	rien	10	1-octanol	without	1	3	6
2	185	B	rien	33	1-octanol	without	1	5	6
2	185	B	rien	29	1-octanol	without	1	recup	6
2	185	B	1-octanol	25	1-octanol	CS	1	2	6
2	185	B	1-octanol	30	1-octanol	CS	1	6	6
2	185	C	hexanal	17	1-octanol	N	1	1	6
2	185	C	hexanal	25	1-octanol	N	1	5	6
2	185	C	rien	28	1-octanol	without	1	2	6
2	185	C	rien	7	1-octanol	without	1	4	6
2	185	C	rien	20	1-octanol	without	1	6	6
2	185	C	1-octanol	22	1-octanol	CS	1	3	6
2	185	C	1-octanol	16	1-octanol	CS	1	recup	6
2	185	D	hexanal	35	1-octanol	N	1	2	6
2	185	D	hexanal	26	1-octanol	N	1	6	6
2	185	D	rien	30	1-octanol	without	1	1	6
2	185	D	rien	16	1-octanol	without	1	3	6
2	185	D	rien	27	1-octanol	without	1	5	6
2	185	D	rien	27	1-octanol	without	1	recup	6
2	185	D	1-octanol	34	1-octanol	CS	1	4	6
1	186	A	1-octanol	16	hexanal	N	1	2	6
1	186	A	rien	29	hexanal	without	1	1	6
1	186	A	rien	54	hexanal	without	1	3	6
1	186	A	rien	25	hexanal	without	1	5	6
1	186	A	rien	20	hexanal	without	1	6	6
1	186	A	hexanal	19	hexanal	CS	1	4	6
1	186	A	hexanal	48	hexanal	CS	1	recup	6
1	186	B	1-octanol	20	hexanal	N	1	3	6
1	186	B	rien	26	hexanal	without	1	2	6
1	186	B	rien	31	hexanal	without	1	4	6
1	186	B	rien	33	hexanal	without	1	recup	6
1	186	B	hexanal	19	hexanal	CS	1	1	6
1	186	B	hexanal	25	hexanal	CS	1	5	6
1	186	B	hexanal	37	hexanal	CS	1	6	6
1	186	C	1-octanol	8	hexanal	N	1	4	6
1	186	C	1-octanol	5	hexanal	N	1	recup	6
1	186	C	rien	37	hexanal	without	1	1	6
1	186	C	rien	5	hexanal	without	1	3	6
1	186	C	rien	28	hexanal	without	1	5	6
1	186	C	rien	11	hexanal	without	1	6	6
1	186	C	hexanal	43	hexanal	CS	1	2	6
1	186	D	1-octanol	25	hexanal	N	1	1	6
1	186	D	1-octanol	13	hexanal	N	1	5	6
1	186	D	1-octanol	28	hexanal	N	1	6	6
1	186	D	rien	19	hexanal	without	1	2	6
1	186	D	rien	47	hexanal	without	1	4	6
1	186	D	rien	11	hexanal	without	1	recup	6
1	186	D	hexanal	12	hexanal	CS	1	3	6
1	187	A	1-octanol	15	hexanal	N	1	3	6
1	187	A	rien	28	hexanal	without	1	2	6
1	187	A	rien	6	hexanal	without	1	4	6
1	187	A	rien	39	hexanal	without	1	6	6
1	187	A	rien	63	hexanal	without	1	recup	6
1	187	A	hexanal	50	hexanal	CS	1	1	6
1	187	A	hexanal	17	hexanal	CS	1	5	6
1	187	B	1-octanol	7	hexanal	N	1	4	6
1	187	B	rien	15	hexanal	without	1	1	6
1	187	B	rien	28	hexanal	without	1	3	6
1	187	B	rien	33	hexanal	without	1	5	6
1	187	B	hexanal	16	hexanal	CS	1	2	6
1	187	B	hexanal	5	hexanal	CS	1	6	6
1	187	B	hexanal	7	hexanal	CS	1	recup	6
1	187	C	1-octanol	8	hexanal	N	1	1	6
1	187	C	1-octanol	7	hexanal	N	1	5	6
1	187	C	rien	30	hexanal	without	1	2	6
1	187	C	rien	31	hexanal	without	1	4	6
1	187	C	rien	32	hexanal	without	1	6	6
1	187	C	rien	7	hexanal	without	1	recup	6
1	187	C	hexanal	18	hexanal	CS	1	3	6
1	187	D	1-octanol	11	hexanal	N	1	2	6
1	187	D	1-octanol	10	hexanal	N	1	6	6
1	187	D	1-octanol	5	hexanal	N	1	recup	6
1	187	D	rien	19	hexanal	without	1	1	6
1	187	D	rien	25	hexanal	without	1	3	6
1	187	D	rien	23	hexanal	without	1	5	6
1	187	D	hexanal	28	hexanal	CS	1	4	6
1	188	A	1-octanol	33	hexanal	N	1	2	6
1	188	A	1-octanol	7	hexanal	N	1	6	6
1	188	A	1-octanol	11	hexanal	N	1	recup	6
5	188	A	hexanal	10	1-octanol	N	6	1	6
5	188	A	hexanal	11	1-octanol	N	6	6	6
1	188	A	rien	24	hexanal	without	1	1	6
1	188	A	rien	17	hexanal	without	1	3	6
1	188	A	rien	19	hexanal	without	1	5	6
5	188	A	rien	14	1-octanol	without	6	2	6
5	188	A	rien	24	1-octanol	without	6	4	6
5	188	A	rien	17	1-octanol	without	6	5	6
5	188	A	rien	18	1-octanol	without	6	recup	6
1	188	A	hexanal	39	hexanal	CS	1	4	6
5	188	A	1-octanol	36	1-octanol	CS	6	3	6
1	188	B	1-octanol	25	hexanal	N	1	3	6
5	188	B	hexanal	29	1-octanol	N	6	2	6
1	188	B	rien	14	hexanal	without	1	2	6
1	188	B	rien	12	hexanal	without	1	4	6
1	188	B	rien	9	hexanal	without	1	6	6
1	188	B	rien	29	hexanal	without	1	recup	6
5	188	B	rien	9	1-octanol	without	6	1	6
5	188	B	rien	26	1-octanol	without	6	3	6
5	188	B	rien	10	1-octanol	without	6	6	6
1	188	B	hexanal	27	hexanal	CS	1	1	6
1	188	B	hexanal	43	hexanal	CS	1	5	6
5	188	B	1-octanol	25	1-octanol	CS	6	4	6
5	188	B	1-octanol	20	1-octanol	CS	6	5	6
5	188	B	1-octanol	8	1-octanol	CS	6	recup	6
1	188	C	1-octanol	12	hexanal	N	1	4	6
5	188	C	hexanal	6	1-octanol	N	6	3	6
1	188	C	rien	20	hexanal	without	1	1	6
1	188	C	rien	16	hexanal	without	1	3	6
1	188	C	rien	17	hexanal	without	1	5	6
5	188	C	rien	8	1-octanol	without	6	2	6
5	188	C	rien	18	1-octanol	without	6	4	6
5	188	C	rien	12	1-octanol	without	6	5	6
5	188	C	rien	25	1-octanol	without	6	recup	6
1	188	C	hexanal	20	hexanal	CS	1	2	6
1	188	C	hexanal	55	hexanal	CS	1	6	6
1	188	C	hexanal	27	hexanal	CS	1	recup	6
5	188	C	1-octanol	45	1-octanol	CS	6	1	6
5	188	C	1-octanol	44	1-octanol	CS	6	6	6
1	188	D	1-octanol	25	hexanal	N	1	1	6
1	188	D	1-octanol	17	hexanal	N	1	5	6
5	188	D	hexanal	12	1-octanol	N	6	4	6
5	188	D	hexanal	16	1-octanol	N	6	5	6
5	188	D	hexanal	25	1-octanol	N	6	recup	6
1	188	D	rien	19	hexanal	without	1	2	6
1	188	D	rien	17	hexanal	without	1	4	6
1	188	D	rien	13	hexanal	without	1	6	6
1	188	D	rien	8	hexanal	without	1	recup	6
5	188	D	rien	19	1-octanol	without	6	1	6
5	188	D	rien	23	1-octanol	without	6	3	6
5	188	D	rien	14	1-octanol	without	6	6	6
1	188	D	hexanal	35	hexanal	CS	1	3	6
5	188	D	1-octanol	32	1-octanol	CS	6	2	6
1	189	A	hexanal	32	1-octanol	N	1	4	6
1	189	A	rien	32	1-octanol	without	1	1	6
1	189	A	rien	10	1-octanol	without	1	3	6
1	189	A	rien	2	1-octanol	without	1	5	6
1	189	A	rien	34	1-octanol	without	1	recup	6
1	189	A	1-octanol	9	1-octanol	CS	1	2	6
1	189	A	1-octanol	46	1-octanol	CS	1	6	6
1	189	B	hexanal	24	1-octanol	N	1	1	6
1	189	B	hexanal	6	1-octanol	N	1	5	6
1	189	B	hexanal	8	1-octanol	N	1	recup	6
1	189	B	rien	4	1-octanol	without	1	2	6
1	189	B	rien	4	1-octanol	without	1	4	6
1	189	B	rien	11	1-octanol	without	1	6	6
1	189	B	1-octanol	29	1-octanol	CS	1	3	6
1	189	C	hexanal	13	1-octanol	N	1	2	6
1	189	C	hexanal	1	1-octanol	N	1	6	6
1	189	C	rien	8	1-octanol	without	1	1	6
1	189	C	rien	42	1-octanol	without	1	3	6
1	189	C	rien	58	1-octanol	without	1	5	6
1	189	C	rien	27	1-octanol	without	1	recup	6
1	189	C	1-octanol	52	1-octanol	CS	1	4	6
1	189	D	hexanal	6	1-octanol	N	1	3	6
1	189	D	rien	47	1-octanol	without	1	2	6
1	189	D	rien	2	1-octanol	without	1	4	6
1	189	D	rien	28	1-octanol	without	1	6	6
1	189	D	1-octanol	36	1-octanol	CS	1	1	6
1	189	D	1-octanol	16	1-octanol	CS	1	5	6
1	189	D	1-octanol	17	1-octanol	CS	1	recup	6
1	190	A	hexanal	24	1-octanol	N	1	1	6
1	190	A	hexanal	12	1-octanol	N	1	5	6
1	190	A	rien	10	1-octanol	without	1	2	6
1	190	A	rien	25	1-octanol	without	1	4	6
1	190	A	rien	27	1-octanol	without	1	6	6
1	190	A	1-octanol	29	1-octanol	CS	1	3	6
1	190	A	1-octanol	49	1-octanol	CS	1	recup	6
1	190	B	hexanal	26	1-octanol	N	1	2	6
1	190	B	hexanal	33	1-octanol	N	1	6	6
1	190	B	rien	8	1-octanol	without	1	1	6
1	190	B	rien	12	1-octanol	without	1	3	6
1	190	B	rien	4	1-octanol	without	1	5	6
1	190	B	rien	7	1-octanol	without	1	recup	6
1	190	B	1-octanol	18	1-octanol	CS	1	4	6
1	190	C	hexanal	17	1-octanol	N	1	3	6
1	190	C	hexanal	11	1-octanol	N	1	recup	6
1	190	C	rien	14	1-octanol	without	1	2	6
1	190	C	rien	25	1-octanol	without	1	4	6
1	190	C	rien	1	1-octanol	without	1	6	6
1	190	C	1-octanol	37	1-octanol	CS	1	1	6
1	190	C	1-octanol	36	1-octanol	CS	1	5	6
1	190	D	hexanal	27	1-octanol	N	1	4	6
1	190	D	rien	15	1-octanol	without	1	1	6
1	190	D	rien	27	1-octanol	without	1	3	6
1	190	D	rien	16	1-octanol	without	1	5	6
1	190	D	rien	25	1-octanol	without	1	recup	6
1	190	D	1-octanol	28	1-octanol	CS	1	2	6
1	190	D	1-octanol	14	1-octanol	CS	1	6	6
2	191	A	hexanal	7	1-octanol	N	1	2	6
2	191	A	hexanal	25	1-octanol	N	1	6	6
2	191	A	hexanal	13	1-octanol	N	1	recup	6
2	191	A	rien	35	1-octanol	without	1	1	6
2	191	A	rien	18	1-octanol	without	1	3	6
2	191	A	rien	22	1-octanol	without	1	5	6
2	191	A	1-octanol	21	1-octanol	CS	1	4	6
2	191	B	hexanal	23	1-octanol	N	1	3	6
2	191	B	hexanal	19	1-octanol	N	1	5	6
2	191	B	rien	22	1-octanol	without	1	2	6
2	191	B	rien	14	1-octanol	without	1	4	6
2	191	B	rien	12	1-octanol	without	1	6	6
2	191	B	rien	17	1-octanol	without	1	recup	6
2	191	B	1-octanol	22	1-octanol	CS	1	1	6
2	191	C	hexanal	13	1-octanol	N	1	4	6
2	191	C	rien	17	1-octanol	without	1	1	6
2	191	C	rien	20	1-octanol	without	1	3	6
2	191	C	rien	9	1-octanol	without	1	5	6
2	191	C	1-octanol	44	1-octanol	CS	1	2	6
2	191	C	1-octanol	30	1-octanol	CS	1	6	6
2	191	C	1-octanol	48	1-octanol	CS	1	recup	6
2	191	D	hexanal	23	1-octanol	N	1	1	6
2	191	D	rien	25	1-octanol	without	1	2	6
2	191	D	rien	38	1-octanol	without	1	4	6
2	191	D	rien	14	1-octanol	without	1	6	6
2	191	D	rien	8	1-octanol	without	1	recup	6
2	191	D	1-octanol	31	1-octanol	CS	1	3	6
2	191	D	1-octanol	38	1-octanol	CS	1	5	6
3	192	A	NA	NA	1-octanol	NA	1	recup	6
3	192	A	hexanal	25	1-octanol	N	1	4	6
3	192	A	rien	22	1-octanol	without	1	1	6
3	192	A	rien	29	1-octanol	without	1	3	6
3	192	A	rien	22	1-octanol	without	1	5	6
3	192	A	1-octanol	30	1-octanol	CS	1	2	6
3	192	A	1-octanol	43	1-octanol	CS	1	6	6
3	192	B	NA	NA	1-octanol	NA	1	recup	6
3	192	B	hexanal	21	1-octanol	N	1	1	6
3	192	B	hexanal	27	1-octanol	N	1	5	6
3	192	B	rien	27	1-octanol	without	1	2	6
3	192	B	rien	13	1-octanol	without	1	4	6
3	192	B	rien	13	1-octanol	without	1	6	6
3	192	B	1-octanol	31	1-octanol	CS	1	3	6
3	192	C	NA	NA	1-octanol	NA	1	recup	6
3	192	C	hexanal	10	1-octanol	N	1	2	6
3	192	C	hexanal	5	1-octanol	N	1	6	6
3	192	C	rien	11	1-octanol	without	1	1	6
3	192	C	rien	8	1-octanol	without	1	3	6
3	192	C	rien	5	1-octanol	without	1	5	6
3	192	C	1-octanol	19	1-octanol	CS	1	4	6
3	192	D	NA	NA	1-octanol	NA	1	recup	6
3	192	D	hexanal	10	1-octanol	N	1	3	6
3	192	D	rien	19	1-octanol	without	1	2	6
3	192	D	rien	18	1-octanol	without	1	4	6
3	192	D	rien	24	1-octanol	without	1	6	6
3	192	D	1-octanol	41	1-octanol	CS	1	1	6
3	192	D	1-octanol	16	1-octanol	CS	1	5	6
3	193	A	hexanal	9	1-octanol	N	1	4	6
3	193	A	rien	33	1-octanol	without	1	1	6
3	193	A	rien	23	1-octanol	without	1	2	6
3	193	A	rien	41	1-octanol	without	1	3	6
3	193	A	rien	44	1-octanol	without	1	5	6
3	193	A	rien	6	1-octanol	without	1	6	6
3	193	A	rien	12	1-octanol	without	1	recup	6
3	193	B	hexanal	12	1-octanol	N	1	1	6
3	193	B	hexanal	6	1-octanol	N	1	5	6
3	193	B	hexanal	9	1-octanol	N	1	recup	6
3	193	B	rien	16	1-octanol	without	1	4	6
3	193	B	1-octanol	40	1-octanol	CS	1	2	6
3	193	B	1-octanol	16	1-octanol	CS	1	3	6
3	193	B	1-octanol	21	1-octanol	CS	1	6	6
3	193	C	rien	28	1-octanol	without	1	1	6
3	193	C	rien	15	1-octanol	without	1	2	6
3	193	C	rien	11	1-octanol	without	1	3	6
3	193	C	rien	3	1-octanol	without	1	5	6
3	193	C	rien	43	1-octanol	without	1	6	6
3	193	C	rien	40	1-octanol	without	1	recup	6
3	193	C	1-octanol	34	1-octanol	CS	1	4	6
3	193	D	hexanal	16	1-octanol	N	1	2	6
3	193	D	hexanal	2	1-octanol	N	1	3	6
3	193	D	hexanal	8	1-octanol	N	1	6	6
3	193	D	rien	32	1-octanol	without	1	4	6
3	193	D	1-octanol	24	1-octanol	CS	1	1	6
3	193	D	1-octanol	36	1-octanol	CS	1	5	6
3	193	D	1-octanol	21	1-octanol	CS	1	recup	6
3	194	A	1-octanol	23	hexanal	N	1	1	6
3	194	A	1-octanol	11	hexanal	N	1	5	6
3	194	A	rien	25	hexanal	without	1	2	6
3	194	A	rien	11	hexanal	without	1	4	6
3	194	A	rien	2	hexanal	without	1	6	6
3	194	A	hexanal	76	hexanal	CS	1	3	6
3	194	A	hexanal	66	hexanal	CS	1	recup	6
3	194	B	1-octanol	37	hexanal	N	1	2	6
3	194	B	1-octanol	1	hexanal	N	1	6	6
3	194	B	rien	16	hexanal	without	1	1	6
3	194	B	rien	8	hexanal	without	1	3	6
3	194	B	rien	6	hexanal	without	1	5	6
3	194	B	rien	15	hexanal	without	1	recup	6
3	194	B	hexanal	74	hexanal	CS	1	4	6
3	194	C	1-octanol	5	hexanal	N	1	3	6
3	194	C	1-octanol	7	hexanal	N	1	recup	6
3	194	C	rien	7	hexanal	without	1	2	6
3	194	C	rien	3	hexanal	without	1	4	6
3	194	C	rien	5	hexanal	without	1	6	6
3	194	C	hexanal	35	hexanal	CS	1	1	6
3	194	C	hexanal	51	hexanal	CS	1	5	6
3	194	D	1-octanol	8	hexanal	N	1	4	6
3	194	D	rien	26	hexanal	without	1	1	6
3	194	D	rien	8	hexanal	without	1	3	6
3	194	D	rien	26	hexanal	without	1	5	6
3	194	D	rien	5	hexanal	without	1	recup	6
3	194	D	hexanal	26	hexanal	CS	1	2	6
3	194	D	hexanal	82	hexanal	CS	1	6	6
3	195	A	rien	10	hexanal	without	1	2	6
3	195	A	rien	16	hexanal	without	1	3	6
3	195	A	rien	19	hexanal	without	1	4	6
3	195	A	rien	11	hexanal	without	1	6	6
3	195	A	rien	22	hexanal	without	1	recup	6
3	195	A	hexanal	56	hexanal	CS	1	1	6
3	195	A	hexanal	52	hexanal	CS	1	5	6
3	195	B	1-octanol	7	hexanal	N	1	3	6
3	195	B	1-octanol	10	hexanal	N	1	4	6
3	195	B	rien	13	hexanal	without	1	1	6
3	195	B	rien	14	hexanal	without	1	5	6
3	195	B	hexanal	72	hexanal	CS	1	2	6
3	195	B	hexanal	63	hexanal	CS	1	6	6
3	195	B	hexanal	46	hexanal	CS	1	recup	6
3	195	C	1-octanol	21	hexanal	N	1	1	6
3	195	C	1-octanol	8	hexanal	N	1	5	6
3	195	C	rien	4	hexanal	without	1	2	6
3	195	C	rien	12	hexanal	without	1	3	6
3	195	C	rien	4	hexanal	without	1	4	6
3	195	C	rien	3	hexanal	without	1	6	6
3	195	C	rien	12	hexanal	without	1	recup	6
3	195	D	1-octanol	9	hexanal	N	1	2	6
3	195	D	1-octanol	18	hexanal	N	1	6	6
3	195	D	1-octanol	9	hexanal	N	1	recup	6
3	195	D	rien	6	hexanal	without	1	1	6
3	195	D	rien	11	hexanal	without	1	5	6
3	195	D	hexanal	56	hexanal	CS	1	3	6
3	195	D	hexanal	68	hexanal	CS	1	4	6
5	196	A	hexanal	9	1-octanol	N	6	3	6
5	196	A	hexanal	15	1-octanol	N	6	4	6
5	196	A	rien	5	1-octanol	without	6	2	6
5	196	A	rien	11	1-octanol	without	6	5	6
5	196	A	1-octanol	39	1-octanol	CS	6	1	6
5	196	A	1-octanol	27	1-octanol	CS	6	6	6
5	196	A	1-octanol	24	1-octanol	CS	6	recup	6
5	196	B	hexanal	2	1-octanol	N	6	5	6
5	196	B	rien	20	1-octanol	without	6	1	6
5	196	B	rien	9	1-octanol	without	6	3	6
5	196	B	rien	16	1-octanol	without	6	4	6
5	196	B	rien	24	1-octanol	without	6	6	6
5	196	B	rien	23	1-octanol	without	6	recup	6
5	196	B	1-octanol	60	1-octanol	CS	6	2	6
5	196	C	hexanal	9	1-octanol	N	6	1	6
5	196	C	hexanal	6	1-octanol	N	6	6	6
5	196	C	hexanal	7	1-octanol	N	6	recup	6
5	196	C	rien	17	1-octanol	without	6	2	6
5	196	C	rien	12	1-octanol	without	6	5	6
5	196	C	1-octanol	37	1-octanol	CS	6	3	6
5	196	C	1-octanol	41	1-octanol	CS	6	4	6
5	196	D	hexanal	4	1-octanol	N	6	2	6
5	196	D	rien	12	1-octanol	without	6	1	6
5	196	D	rien	21	1-octanol	without	6	3	6
5	196	D	rien	19	1-octanol	without	6	4	6
5	196	D	rien	12	1-octanol	without	6	6	6
5	196	D	rien	5	1-octanol	without	6	recup	6
5	196	D	1-octanol	62	1-octanol	CS	6	5	6
5	197	A	hexanal	16	1-octanol	N	6	2	6
5	197	A	hexanal	18	1-octanol	N	6	recup	6
5	197	A	rien	14	1-octanol	without	6	1	6
5	197	A	rien	26	1-octanol	without	6	3	6
5	197	A	rien	29	1-octanol	without	6	6	6
5	197	A	1-octanol	18	1-octanol	CS	6	4	6
5	197	A	1-octanol	14	1-octanol	CS	6	5	6
5	197	B	hexanal	14	1-octanol	N	6	3	6
5	197	B	rien	11	1-octanol	without	6	2	6
5	197	B	rien	17	1-octanol	without	6	4	6
5	197	B	rien	27	1-octanol	without	6	5	6
5	197	B	rien	6	1-octanol	without	6	recup	6
5	197	B	1-octanol	18	1-octanol	CS	6	1	6
5	197	B	1-octanol	10	1-octanol	CS	6	6	6
5	197	C	hexanal	15	1-octanol	N	6	4	6
5	197	C	hexanal	8	1-octanol	N	6	5	6
5	197	C	rien	22	1-octanol	without	6	1	6
5	197	C	rien	14	1-octanol	without	6	3	6
5	197	C	rien	7	1-octanol	without	6	6	6
5	197	C	1-octanol	21	1-octanol	CS	6	2	6
5	197	C	1-octanol	27	1-octanol	CS	6	recup	6
5	197	D	hexanal	36	1-octanol	N	6	1	6
5	197	D	hexanal	15	1-octanol	N	6	6	6
5	197	D	rien	35	1-octanol	without	6	2	6
5	197	D	rien	25	1-octanol	without	6	4	6
5	197	D	rien	16	1-octanol	without	6	5	6
5	197	D	rien	14	1-octanol	without	6	recup	6
5	197	D	1-octanol	27	1-octanol	CS	6	3	6
5	198	A	NA	NA	1-octanol	NA	6	recup	6
5	198	A	hexanal	5	1-octanol	N	6	4	6
5	198	A	rien	14	1-octanol	without	6	1	6
5	198	A	rien	26	1-octanol	without	6	3	6
5	198	A	rien	4	1-octanol	without	6	5	6
5	198	A	rien	27	1-octanol	without	6	6	6
5	198	A	1-octanol	21	1-octanol	CS	6	2	6
5	198	B	NA	NA	1-octanol	NA	6	recup	6
5	198	B	hexanal	10	1-octanol	N	6	1	6
5	198	B	hexanal	2	1-octanol	N	6	5	6
5	198	B	hexanal	6	1-octanol	N	6	6	6
5	198	B	rien	37	1-octanol	without	6	2	6
5	198	B	rien	15	1-octanol	without	6	4	6
5	198	B	1-octanol	50	1-octanol	CS	6	3	6
5	198	C	NA	NA	1-octanol	NA	6	recup	6
5	198	C	hexanal	6	1-octanol	N	6	2	6
5	198	C	rien	21	1-octanol	without	6	1	6
5	198	C	rien	9	1-octanol	without	6	3	6
5	198	C	rien	41	1-octanol	without	6	5	6
5	198	C	rien	11	1-octanol	without	6	6	6
5	198	C	1-octanol	36	1-octanol	CS	6	4	6
5	198	D	NA	NA	1-octanol	NA	6	recup	6
5	198	D	hexanal	1	1-octanol	N	6	3	6
5	198	D	rien	14	1-octanol	without	6	2	6
5	198	D	rien	19	1-octanol	without	6	4	6
5	198	D	1-octanol	33	1-octanol	CS	6	1	6
5	198	D	1-octanol	30	1-octanol	CS	6	5	6
5	198	D	1-octanol	31	1-octanol	CS	6	6	6
5	199	A	hexanal	12	1-octanol	N	6	4	6
5	199	A	hexanal	9	1-octanol	N	6	recup	6
5	199	A	rien	56	1-octanol	without	6	2	6
5	199	A	rien	26	1-octanol	without	6	3	6
5	199	A	rien	26	1-octanol	without	6	5	6
5	199	A	1-octanol	58	1-octanol	CS	6	1	6
5	199	A	1-octanol	33	1-octanol	CS	6	6	6
5	199	B	hexanal	16	1-octanol	N	6	5	6
5	199	B	rien	11	1-octanol	without	6	1	6
5	199	B	rien	18	1-octanol	without	6	4	6
5	199	B	rien	8	1-octanol	without	6	6	6
5	199	B	rien	21	1-octanol	without	6	recup	6
5	199	B	1-octanol	22	1-octanol	CS	6	2	6
5	199	B	1-octanol	41	1-octanol	CS	6	3	6
5	199	C	hexanal	6	1-octanol	N	6	1	6
5	199	C	hexanal	12	1-octanol	N	6	6	6
5	199	C	rien	5	1-octanol	without	6	2	6
5	199	C	rien	14	1-octanol	without	6	3	6
5	199	C	rien	11	1-octanol	without	6	5	6
5	199	C	1-octanol	46	1-octanol	CS	6	4	6
5	199	C	1-octanol	35	1-octanol	CS	6	recup	6
5	199	D	hexanal	5	1-octanol	N	6	2	6
5	199	D	hexanal	5	1-octanol	N	6	3	6
5	199	D	rien	22	1-octanol	without	6	1	6
5	199	D	rien	18	1-octanol	without	6	4	6
5	199	D	rien	33	1-octanol	without	6	6	6
5	199	D	rien	16	1-octanol	without	6	recup	6
5	199	D	1-octanol	38	1-octanol	CS	6	5	6
5	201	A	hexanal	12	1-octanol	N	6	3	6
5	201	A	rien	8	1-octanol	without	6	2	6
5	201	A	rien	23	1-octanol	without	6	4	6
5	201	A	rien	22	1-octanol	without	6	5	6
5	201	A	rien	19	1-octanol	without	6	6	6
5	201	A	rien	17	1-octanol	without	6	recup	6
5	201	A	1-octanol	20	1-octanol	CS	6	1	6
5	201	B	hexanal	14	1-octanol	N	6	4	6
5	201	B	hexanal	9	1-octanol	N	6	5	6
5	201	B	rien	18	1-octanol	without	6	1	6
5	201	B	rien	25	1-octanol	without	6	3	6
5	201	B	1-octanol	36	1-octanol	CS	6	2	6
5	201	B	1-octanol	6	1-octanol	CS	6	6	6
5	201	B	1-octanol	30	1-octanol	CS	6	recup	6
5	201	C	hexanal	11	1-octanol	N	6	1	6
5	201	C	rien	20	1-octanol	without	6	2	6
5	201	C	rien	16	1-octanol	without	6	4	6
5	201	C	rien	11	1-octanol	without	6	5	6
5	201	C	rien	27	1-octanol	without	6	6	6
5	201	C	rien	27	1-octanol	without	6	recup	6
5	201	C	1-octanol	20	1-octanol	CS	6	3	6
5	201	D	hexanal	7	1-octanol	N	6	2	6
5	201	D	hexanal	14	1-octanol	N	6	6	6
5	201	D	hexanal	14	1-octanol	N	6	recup	6
5	201	D	rien	39	1-octanol	without	6	1	6
5	201	D	rien	15	1-octanol	without	6	3	6
5	201	D	1-octanol	19	1-octanol	CS	6	4	6
5	201	D	1-octanol	35	1-octanol	CS	6	5	6
3	202	A	hexanal	39	1-octanol	N	6	3	6
3	202	A	rien	33	1-octanol	without	6	2	6
3	202	A	rien	21	1-octanol	without	6	4	6
3	202	A	rien	3	1-octanol	without	6	6	6
3	202	A	1-octanol	30	1-octanol	CS	6	1	6
3	202	A	1-octanol	83	1-octanol	CS	6	5	6
3	202	A	1-octanol	6	1-octanol	CS	6	recup	6
3	202	B	hexanal	13	1-octanol	N	6	4	6
3	202	B	rien	28	1-octanol	without	6	1	6
3	202	B	rien	10	1-octanol	without	6	3	6
3	202	B	rien	12	1-octanol	without	6	5	6
3	202	B	rien	16	1-octanol	without	6	recup	6
3	202	B	1-octanol	25	1-octanol	CS	6	2	6
3	202	B	1-octanol	4	1-octanol	CS	6	6	6
3	202	C	hexanal	16	1-octanol	N	6	1	6
3	202	C	hexanal	1	1-octanol	N	6	5	6
3	202	C	hexanal	2	1-octanol	N	6	recup	6
3	202	C	rien	15	1-octanol	without	6	2	6
3	202	C	rien	11	1-octanol	without	6	4	6
3	202	C	rien	24	1-octanol	without	6	6	6
3	202	C	1-octanol	39	1-octanol	CS	6	3	6
3	202	D	hexanal	18	1-octanol	N	6	2	6
3	202	D	hexanal	2	1-octanol	N	6	6	6
3	202	D	rien	15	1-octanol	without	6	1	6
3	202	D	rien	12	1-octanol	without	6	3	6
3	202	D	rien	3	1-octanol	without	6	5	6
3	202	D	rien	3	1-octanol	without	6	recup	6
3	202	D	1-octanol	43	1-octanol	CS	6	4	6
3	203	A	hexanal	12	1-octanol	N	6	3	6
3	203	A	hexanal	6	1-octanol	N	6	4	6
3	203	A	rien	12	1-octanol	without	6	2	6
3	203	A	rien	9	1-octanol	without	6	5	6
3	203	A	1-octanol	38	1-octanol	CS	6	1	6
3	203	A	1-octanol	84	1-octanol	CS	6	6	6
3	203	A	1-octanol	59	1-octanol	CS	6	recup	6
3	203	B	hexanal	4	1-octanol	N	6	5	6
3	203	B	rien	13	1-octanol	without	6	1	6
3	203	B	rien	11	1-octanol	without	6	3	6
3	203	B	rien	9	1-octanol	without	6	4	6
3	203	B	rien	9	1-octanol	without	6	6	6
3	203	B	rien	5	1-octanol	without	6	recup	6
3	203	B	1-octanol	64	1-octanol	CS	6	2	6
3	203	C	hexanal	18	1-octanol	N	6	1	6
3	203	C	hexanal	1	1-octanol	N	6	6	6
3	203	C	hexanal	4	1-octanol	N	6	recup	6
3	203	C	rien	5	1-octanol	without	6	2	6
3	203	C	rien	6	1-octanol	without	6	5	6
3	203	C	1-octanol	66	1-octanol	CS	6	3	6
3	203	C	1-octanol	66	1-octanol	CS	6	4	6
3	203	D	hexanal	5	1-octanol	N	6	2	6
3	203	D	rien	37	1-octanol	without	6	1	6
3	203	D	rien	10	1-octanol	without	6	3	6
3	203	D	rien	13	1-octanol	without	6	4	6
3	203	D	rien	12	1-octanol	without	6	6	6
3	203	D	rien	28	1-octanol	without	6	recup	6
3	203	D	1-octanol	78	1-octanol	CS	6	5	6
3	204	A	hexanal	5	1-octanol	N	6	3	6
3	204	A	rien	15	1-octanol	without	6	2	6
3	204	A	rien	6	1-octanol	without	6	4	6
3	204	A	rien	8	1-octanol	without	6	6	6
3	204	A	rien	28	1-octanol	without	6	recup	6
3	204	A	1-octanol	48	1-octanol	CS	6	1	6
3	204	A	1-octanol	93	1-octanol	CS	6	5	6
3	204	B	hexanal	2	1-octanol	N	6	4	6
3	204	B	rien	17	1-octanol	without	6	1	6
3	204	B	rien	6	1-octanol	without	6	3	6
3	204	B	rien	6	1-octanol	without	6	5	6
3	204	B	1-octanol	69	1-octanol	CS	6	2	6
3	204	B	1-octanol	90	1-octanol	CS	6	6	6
3	204	B	1-octanol	36	1-octanol	CS	6	recup	6
3	204	C	hexanal	4	1-octanol	N	6	1	6
3	204	C	hexanal	2	1-octanol	N	6	5	6
3	204	C	rien	6	1-octanol	without	6	2	6
3	204	C	rien	7	1-octanol	without	6	4	6
3	204	C	rien	1	1-octanol	without	6	6	6
3	204	C	rien	10	1-octanol	without	6	recup	6
3	204	C	1-octanol	69	1-octanol	CS	6	3	6
3	204	D	hexanal	3	1-octanol	N	6	2	6
3	204	D	hexanal	1	1-octanol	N	6	6	6
3	204	D	hexanal	8	1-octanol	N	6	recup	6
3	204	D	rien	24	1-octanol	without	6	1	6
3	204	D	rien	7	1-octanol	without	6	3	6
3	204	D	rien	3	1-octanol	without	6	5	6
3	204	D	1-octanol	94	1-octanol	CS	6	4	6
3	205	A	hexanal	10	1-octanol	N	6	3	6
3	205	A	hexanal	7	1-octanol	N	6	recup	6
3	205	A	rien	6	1-octanol	without	6	2	6
3	205	A	rien	30	1-octanol	without	6	4	6
3	205	A	rien	25	1-octanol	without	6	6	6
3	205	A	1-octanol	84	1-octanol	CS	6	1	6
3	205	A	1-octanol	79	1-octanol	CS	6	5	6
3	205	B	hexanal	3	1-octanol	N	6	4	6
3	205	B	hexanal	2	1-octanol	N	6	6	6
3	205	B	rien	9	1-octanol	without	6	1	6
3	205	B	rien	7	1-octanol	without	6	3	6
3	205	B	rien	4	1-octanol	without	6	5	6
3	205	B	rien	4	1-octanol	without	6	recup	6
3	205	B	1-octanol	88	1-octanol	CS	6	2	6
3	205	C	hexanal	2	1-octanol	N	6	1	6
3	205	C	hexanal	1	1-octanol	N	6	5	6
3	205	C	rien	1	1-octanol	without	6	2	6
3	205	C	rien	3	1-octanol	without	6	4	6
3	205	C	rien	6	1-octanol	without	6	6	6
3	205	C	1-octanol	47	1-octanol	CS	6	3	6
3	205	C	1-octanol	63	1-octanol	CS	6	recup	6
3	205	D	hexanal	6	1-octanol	N	6	2	6
3	205	D	rien	3	1-octanol	without	6	1	6
3	205	D	rien	27	1-octanol	without	6	3	6
3	205	D	rien	23	1-octanol	without	6	5	6
3	205	D	rien	5	1-octanol	without	6	recup	6
3	205	D	1-octanol	54	1-octanol	CS	6	4	6
3	205	D	1-octanol	65	1-octanol	CS	6	6	6
3	206	A	NA	NA	1-octanol	NA	6	recup	6
3	206	A	hexanal	7	1-octanol	N	6	3	6
3	206	A	rien	7	1-octanol	without	6	2	6
3	206	A	rien	4	1-octanol	without	6	4	6
3	206	A	rien	33	1-octanol	without	6	6	6
3	206	A	1-octanol	46	1-octanol	CS	6	1	6
3	206	A	1-octanol	40	1-octanol	CS	6	5	6
3	206	B	NA	NA	1-octanol	NA	6	recup	6
3	206	B	hexanal	11	1-octanol	N	6	4	6
3	206	B	rien	25	1-octanol	without	6	1	6
3	206	B	rien	43	1-octanol	without	6	3	6
3	206	B	rien	17	1-octanol	without	6	5	6
3	206	B	1-octanol	45	1-octanol	CS	6	2	6
3	206	B	1-octanol	13	1-octanol	CS	6	6	6
3	206	C	NA	NA	1-octanol	NA	6	recup	6
3	206	C	hexanal	25	1-octanol	N	6	1	6
3	206	C	hexanal	18	1-octanol	N	6	5	6
3	206	C	rien	37	1-octanol	without	6	2	6
3	206	C	rien	48	1-octanol	without	6	4	6
3	206	C	rien	0	1-octanol	without	6	6	6
3	206	C	1-octanol	40	1-octanol	CS	6	3	6
3	206	D	NA	NA	1-octanol	NA	6	recup	6
3	206	D	hexanal	6	1-octanol	N	6	2	6
3	206	D	hexanal	45	1-octanol	N	6	6	6
3	206	D	rien	6	1-octanol	without	6	1	6
3	206	D	rien	11	1-octanol	without	6	3	6
3	206	D	rien	26	1-octanol	without	6	5	6
3	206	D	1-octanol	26	1-octanol	CS	6	4	6
3	207	A	hexanal	2	1-octanol	N	6	5	6
3	207	A	hexanal	4	1-octanol	N	6	recup	6
3	207	A	rien	19	1-octanol	without	6	3	6
3	207	A	rien	38	1-octanol	without	6	6	6
3	207	A	1-octanol	52	1-octanol	CS	6	1	6
3	207	A	1-octanol	32	1-octanol	CS	6	2	6
3	207	A	1-octanol	54	1-octanol	CS	6	4	6
3	207	B	hexanal	1	1-octanol	N	6	6	6
3	207	B	rien	13	1-octanol	without	6	1	6
3	207	B	rien	17	1-octanol	without	6	2	6
3	207	B	rien	19	1-octanol	without	6	4	6
[truncated: 1,153 more rows]

## Sheet: CHX
colonie	individu	area	odeur_in_the_area	time (s)	conditioning_odorant	stimulus	time_elapsed_chx	time_test	traitement
5	3	A	hexanal	24	hexanal	CS	3h	72h	CHX
5	5	A	hexanal	56	hexanal	CS	3h	72h	CHX
5	6	A	octanol	6	octanol	CS	3h	72h	CHX
10	9	A	hexanal	16	hexanal	CS	3h	72h	CTRL
10	23	A	octanol	16	octanol	CS	3h	72h	CTRL
5	27	A	hexanal	21	hexanal	CS	3h	72h	CTRL
5	31	A	hexanal	17	hexanal	CS	3h	72h	CTRL
7	39	A	hexanal	44	hexanal	CS	3h	72h	CTRL
7	43	A	hexanal	27	hexanal	CS	3h	72h	CTRL
7	47	A	hexanal	30	hexanal	CS	3h	72h	CHX
5	55	A	hexanal	38	hexanal	CS	3h	72h	CHX
5	59	A	hexanal	0	hexanal	CS	3h	72h	CTRL
5	63	A	hexanal	18	hexanal	CS	3h	72h	CHX
8	76	A	hexanal	44	hexanal	CS	3h	72h	CHX
5	80	A	hexanal	19	hexanal	CS	3h	72h	CTRL
5	83	A	hexanal	34	hexanal	CS	3h	1h	CHX
5	85	A	octanol	20	octanol	CS	3h	1h	CHX
5	87	A	hexanal	12	hexanal	CS	3h	1h	CHX
5	89	A	octanol	7	octanol	CS	3h	1h	CHX
5	93	A	octanol	38	octanol	CS	3h	1h	CHX
5	96	A	hexanal	32	hexanal	CS	3h	1h	CTRL
5	101	A	hexanal	36	hexanal	CS	3h	1h	CHX
8	103	A	octanol	34	octanol	CS	3h	1h	CHX
8	105	A	hexanal	36	hexanal	CS	3h	1h	CHX
8	109	A	hexanal	32	hexanal	CS	3h	1h	CHX
8	111	A	octanol	53	octanol	CS	3h	1h	CHX
8	113	A	hexanal	10	hexanal	CS	3h	1h	CHX
8	115	A	octanol	42	octanol	CS	3h	1h	CHX
8	117	A	hexanal	39	hexanal	CS	3h	1h	CHX
8	119	A	hexanal	27	hexanal	CS	3h	1h	CTRL
17	132	A	octanol	18	octanol	CS	3h	1h	CHX
17	135	A	hexanal	14	hexanal	CS	3h	1h	CTRL
17	136	A	octanol	29	octanol	CS	3h	1h	CHX
17	138	A	hexanal	3	hexanal	CS	3h	1h	CHX
17	140	A	octanol	16	octanol	CS	3h	1h	CHX
17	v2-04	A	octanol	37.72	octanol	CS	72h	1h	CTRL
17	v2-01	A	hexanal	92.16	hexanal	CS	72h	1h	CHX
17	v2-03	A	octanol	52.68	octanol	CS	72h	1h	CHX
17	v2-05	A	hexanal	31.92	hexanal	CS	72h	1h	CHX
17	v2-07	A	octanol	7.8	octanol	CS	72h	1h	CHX
17	v2-09	A	hexanal	73.72	hexanal	CS	72h	1h	CHX
17	v2-11	A	octanol	13.76	octanol	CS	72h	1h	CHX
17	v2-13	A	hexanal	19.52	hexanal	CS	72h	1h	CHX
17	v2-15	A	octanol	35.52	octanol	CS	72h	1h	CHX
17	v2-17	A	hexanal	60.44	hexanal	CS	72h	1h	CHX
17	v2-19	A	octanol	57.36	octanol	CS	72h	1h	CHX
8	v2-22	A	hexanal	NA	hexanal	CS	72h	1h	CTRL
8	v2-24	A	octanol	10.92	octanol	CS	72h	1h	CTRL
8	v2-26	A	hexanal	25.64	hexanal	CS	72h	1h	CTRL
8	v2-28	A	octanol	NA	octanol	CS	72h	1h	CTRL
8	v2-30	A	hexanal	49.4	hexanal	CS	72h	1h	CTRL
8	v2-32	A	octanol	44.52	octanol	CS	72h	1h	CTRL
8	v2-34	A	hexanal	NA	hexanal	CS	72h	1h	CTRL
8	v2-36	A	octanol	24.68	octanol	CS	72h	1h	CTRL
8	v2-38	A	hexanal	31.64	hexanal	CS	72h	1h	CTRL
8	v2-40	A	octanol	24.12	octanol	CS	72h	1h	CTRL
5	1	B	hexanal	12	hexanal	CS	3h	72h	CHX
5	4	B	octanol	8	octanol	CS	3h	72h	CHX
10	11	B	hexanal	43	hexanal	CS	3h	72h	CTRL
10	12	B	octanol	25	octanol	CS	3h	72h	CTRL
10	22	B	hexanal	28	hexanal	CS	3h	72h	CTRL
5	30	B	octanol	36	octanol	CS	3h	72h	CTRL
7	34	B	octanol	20	octanol	CS	3h	72h	CHX
7	38	B	octanol	27	octanol	CS	3h	72h	CHX
7	42	B	octanol	78	octanol	CS	3h	72h	CTRL
7	46	B	octanol	28	octanol	CS	3h	72h	CHX
7	50	B	octanol	20	octanol	CS	3h	72h	CHX
5	62	B	octanol	25	octanol	CS	3h	72h	CTRL
5	67	B	octanol	52	octanol	CS	3h	72h	CHX
5	69	B	hexanal	17	hexanal	CS	3h	72h	CHX
8	72	B	hexanal	10	hexanal	CS	3h	72h	CHX
8	75	B	octanol	14	octanol	CS	3h	72h	CHX
5	79	B	octanol	26	octanol	CS	3h	72h	CTRL
8	122	B	hexanal	4	hexanal	CS	3h	1h	CHX
8	124	B	octanol	22	octanol	CS	3h	1h	CHX
17	126	B	hexanal	39	hexanal	CS	3h	1h	CHX
17	128	B	octanol	20	octanol	CS	3h	1h	CHX
17	131	B	hexanal	2	hexanal	CS	3h	1h	CTRL
17	133	B	octanol	11	octanol	CS	3h	1h	CTRL
17	137	B	octanol	20	octanol	CS	3h	1h	CTRL
17	139	B	hexanal	8	hexanal	CS	3h	1h	CTRL
17	v2-02	B	hexanal	19.52	hexanal	CS	72h	1h	CTRL
17	v2-06	B	hexanal	22.04	hexanal	CS	72h	1h	CTRL
17	v2-08	B	octanol	16.88	octanol	CS	72h	1h	CTRL
17	v2-10	B	hexanal	33.4	hexanal	CS	72h	1h	CTRL
17	v2-12	B	octanol	11.16	octanol	CS	72h	1h	CTRL
17	v2-14	B	hexanal	101	hexanal	CS	72h	1h	CTRL
17	v2-16	B	octanol	NA	octanol	CS	72h	1h	CTRL
17	v2-18	B	hexanal	38.88	hexanal	CS	72h	1h	CTRL
10	10	C	octanol	16	octanol	CS	3h	72h	CTRL
10	21	C	octanol	19	octanol	CS	3h	72h	CTRL
5	29	C	hexanal	42	hexanal	CS	3h	72h	CTRL
7	33	C	hexanal	17	hexanal	CS	3h	72h	CHX
7	37	C	hexanal	29	hexanal	CS	3h	72h	CHX
7	41	C	hexanal	39	hexanal	CS	3h	72h	CTRL
7	49	C	hexanal	25	hexanal	CS	3h	72h	CHX
5	61	C	hexanal	49	hexanal	CS	3h	72h	CTRL
5	65	C	hexanal	12	hexanal	CS	3h	72h	CHX
5	68	C	octanol	26	octanol	CS	3h	72h	CHX
8	74	C	hexanal	22	hexanal	CS	3h	72h	CHX
5	78	C	hexanal	51	hexanal	CS	3h	72h	CTRL
5	99	C	hexanal	19	hexanal	CS	3h	1h	CHX
8	123	C	hexanal	36	hexanal	CS	3h	1h	CTRL
8	125	C	octanol	24	octanol	CS	3h	1h	CTRL
17	127	C	hexanal	37	hexanal	CS	3h	1h	CTRL
17	129	C	octanol	15	octanol	CS	3h	1h	CTRL
10	8	D	octanol	12	octanol	CS	3h	72h	CTRL
10	15	D	hexanal	15	hexanal	CS	3h	72h	CHX
10	18	D	octanol	17	octanol	CS	3h	72h	CHX
5	28	D	octanol	42	octanol	CS	3h	72h	CTRL
5	32	D	octanol	68	octanol	CS	3h	72h	CTRL
7	36	D	octanol	13	octanol	CS	3h	72h	CHX
7	40	D	octanol	22	octanol	CS	3h	72h	CTRL
7	44	D	octanol	16	octanol	CS	3h	72h	CTRL
7	48	D	octanol	10	octanol	CS	3h	72h	CHX
5	56	D	octanol	6	octanol	CS	3h	72h	CHX
5	60	D	octanol	35	octanol	CS	3h	72h	CTRL
8	77	D	octanol	17	octanol	CS	3h	72h	CHX
5	81	D	octanol	21	octanol	CS	3h	72h	CTRL
5	82	D	hexanal	29	hexanal	CS	3h	1h	CTRL
5	84	D	octanol	36	octanol	CS	3h	1h	CTRL
5	86	D	hexanal	18	hexanal	CS	3h	1h	CTRL
5	88	D	octanol	45	octanol	CS	3h	1h	CTRL
5	90	D	hexanal	9	hexanal	CS	3h	1h	CTRL
5	92	D	octanol	26	octanol	CS	3h	1h	CTRL
5	94	D	hexanal	19	hexanal	CS	3h	1h	CTRL
5	97	D	octanol	33	octanol	CS	3h	1h	CHX
5	100	D	hexanal	20	hexanal	CS	3h	1h	CTRL
8	102	D	octanol	33	octanol	CS	3h	1h	CTRL
8	104	D	hexanal	17	hexanal	CS	3h	1h	CTRL
8	106	D	octanol	22	octanol	CS	3h	1h	CTRL
8	110	D	octanol	33	octanol	CS	3h	1h	CTRL
8	112	D	hexanal	31	hexanal	CS	3h	1h	CTRL
8	116	D	hexanal	3	hexanal	CS	3h	1h	CTRL
17	134	D	hexanal	47	hexanal	CS	3h	1h	CHX
17	142	D	hexanal	48	hexanal	CS	3h	1h	CHX
8	v2-21	D	hexanal	58.12	hexanal	CS	72h	1h	CHX
8	v2-23	D	octanol	NA	octanol	CS	72h	1h	CHX
8	v2-25	D	hexanal	57.6	hexanal	CS	72h	1h	CHX
8	v2-27	D	octanol	24.24	octanol	CS	72h	1h	CHX
8	v2-29	D	hexanal	30.76	hexanal	CS	72h	1h	CHX
8	v2-31	D	octanol	NA	octanol	CS	72h	1h	CHX
8	v2-33	D	hexanal	56.4	hexanal	CS	72h	1h	CHX
8	v2-35	D	octanol	16.32	octanol	CS	72h	1h	CHX
8	v2-37	D	hexanal	15.16	hexanal	CS	72h	1h	CHX
8	v2-39	D	octanol	NA	octanol	CS	72h	1h	CHX
17	v2-20	A	NA	NA	octanol	NA	72h	1h	CTRL
17	v2-20	B	NA	NA	octanol	NA	72h	1h	CTRL
17	v2-20	C	NA	NA	octanol	NA	72h	1h	CTRL
17	v2-04	D	NA	8.8	octanol	NA	72h	1h	CTRL
17	v2-20	D	NA	NA	octanol	NA	72h	1h	CTRL
10	10	A	hexanal	23	octanol	N	3h	72h	CTRL
10	21	A	hexanal	18	octanol	N	3h	72h	CTRL
5	29	A	octanol	14	hexanal	N	3h	72h	CTRL
7	33	A	octanol	23	hexanal	N	3h	72h	CHX
7	37	A	octanol	18	hexanal	N	3h	72h	CHX
7	41	A	octanol	22	hexanal	N	3h	72h	CTRL
7	49	A	octanol	24	hexanal	N	3h	72h	CHX
5	61	A	octanol	26	hexanal	N	3h	72h	CTRL
5	65	A	octanol	24	hexanal	N	3h	72h	CHX
5	68	A	hexanal	16	octanol	N	3h	72h	CHX
8	74	A	octanol	2	hexanal	N	3h	72h	CHX
5	78	A	octanol	12	hexanal	N	3h	72h	CTRL
5	99	A	octanol	21	hexanal	N	3h	1h	CHX
8	123	A	octanol	13	hexanal	N	3h	1h	CTRL
8	125	A	hexanal	17	octanol	N	3h	1h	CTRL
17	127	A	octanol	14	hexanal	N	3h	1h	CTRL
17	129	A	hexanal	5	octanol	N	3h	1h	CTRL
10	8	B	hexanal	10	octanol	N	3h	72h	CTRL
10	15	B	octanol	41	hexanal	N	3h	72h	CHX
10	18	B	hexanal	26	octanol	N	3h	72h	CHX
5	28	B	hexanal	26	octanol	N	3h	72h	CTRL
5	32	B	hexanal	15	octanol	N	3h	72h	CTRL
7	36	B	hexanal	19	octanol	N	3h	72h	CHX
7	40	B	hexanal	30	octanol	N	3h	72h	CTRL
7	44	B	hexanal	68	octanol	N	3h	72h	CTRL
7	48	B	hexanal	1	octanol	N	3h	72h	CHX
5	56	B	hexanal	78	octanol	N	3h	72h	CHX
5	60	B	hexanal	40	octanol	N	3h	72h	CTRL
8	77	B	hexanal	26	octanol	N	3h	72h	CHX
5	81	B	hexanal	30	octanol	N	3h	72h	CTRL
5	82	B	octanol	24	hexanal	N	3h	1h	CTRL
5	84	B	hexanal	25	octanol	N	3h	1h	CTRL
5	86	B	octanol	28	hexanal	N	3h	1h	CTRL
5	88	B	hexanal	23	octanol	N	3h	1h	CTRL
5	90	B	octanol	12	hexanal	N	3h	1h	CTRL
5	92	B	hexanal	13	octanol	N	3h	1h	CTRL
5	94	B	octanol	15	hexanal	N	3h	1h	CTRL
5	97	B	hexanal	32	octanol	N	3h	1h	CHX
5	100	B	octanol	10	hexanal	N	3h	1h	CTRL
8	102	B	hexanal	1	octanol	N	3h	1h	CTRL
8	104	B	octanol	20	hexanal	N	3h	1h	CTRL
8	106	B	hexanal	20	octanol	N	3h	1h	CTRL
8	110	B	hexanal	25	octanol	N	3h	1h	CTRL
8	112	B	octanol	14	hexanal	N	3h	1h	CTRL
8	116	B	octanol	12	hexanal	N	3h	1h	CTRL
17	134	B	octanol	5	hexanal	N	3h	1h	CHX
17	142	B	octanol	15	hexanal	N	3h	1h	CHX
8	v2-21	B	octanol	1.88	hexanal	N	72h	1h	CHX
8	v2-23	B	hexanal	NA	octanol	N	72h	1h	CHX
8	v2-25	B	octanol	4.04	hexanal	N	72h	1h	CHX
8	v2-27	B	hexanal	4.24	octanol	N	72h	1h	CHX
8	v2-29	B	octanol	5.72	hexanal	N	72h	1h	CHX
8	v2-31	B	hexanal	NA	octanol	N	72h	1h	CHX
8	v2-33	B	octanol	5.8	hexanal	N	72h	1h	CHX
8	v2-35	B	hexanal	10.68	octanol	N	72h	1h	CHX
8	v2-37	B	octanol	11.8	hexanal	N	72h	1h	CHX
8	v2-39	B	hexanal	NA	octanol	N	72h	1h	CHX
5	3	C	octanol	47	hexanal	N	3h	72h	CHX
5	5	C	octanol	6	hexanal	N	3h	72h	CHX
5	6	C	hexanal	62	octanol	N	3h	72h	CHX
10	9	C	octanol	33	hexanal	N	3h	72h	CTRL
10	23	C	hexanal	7	octanol	N	3h	72h	CTRL
5	27	C	octanol	0	hexanal	N	3h	72h	CTRL
5	31	C	octanol	24	hexanal	N	3h	72h	CTRL
7	39	C	octanol	5	hexanal	N	3h	72h	CTRL
7	43	C	octanol	16	hexanal	N	3h	72h	CTRL
7	47	C	octanol	20	hexanal	N	3h	72h	CHX
5	55	C	octanol	18	hexanal	N	3h	72h	CHX
5	59	C	octanol	10	hexanal	N	3h	72h	CTRL
5	63	C	octanol	34	hexanal	N	3h	72h	CHX
8	76	C	octanol	5	hexanal	N	3h	72h	CHX
5	80	C	octanol	6	hexanal	N	3h	72h	CTRL
5	83	C	octanol	0	hexanal	N	3h	1h	CHX
5	85	C	hexanal	25	octanol	N	3h	1h	CHX
5	87	C	octanol	21	hexanal	N	3h	1h	CHX
5	89	C	hexanal	20	octanol	N	3h	1h	CHX
5	93	C	hexanal	16	octanol	N	3h	1h	CHX
5	96	C	octanol	21	hexanal	N	3h	1h	CTRL
5	101	C	octanol	7	hexanal	N	3h	1h	CHX
8	103	C	hexanal	10	octanol	N	3h	1h	CHX
8	105	C	octanol	23	hexanal	N	3h	1h	CHX
8	109	C	octanol	17	hexanal	N	3h	1h	CHX
8	111	C	hexanal	23	octanol	N	3h	1h	CHX
8	113	C	octanol	18	hexanal	N	3h	1h	CHX
8	115	C	hexanal	32	octanol	N	3h	1h	CHX
8	117	C	octanol	15	hexanal	N	3h	1h	CHX
8	119	C	octanol	8	hexanal	N	3h	1h	CTRL
17	132	C	hexanal	21	octanol	N	3h	1h	CHX
17	135	C	octanol	13	hexanal	N	3h	1h	CTRL
17	136	C	hexanal	8	octanol	N	3h	1h	CHX
17	138	C	octanol	17	hexanal	N	3h	1h	CHX
17	140	C	hexanal	12	octanol	N	3h	1h	CHX
17	v2-01	C	octanol	0	hexanal	N	72h	1h	CHX
17	v2-03	C	hexanal	15.48	octanol	N	72h	1h	CHX
17	v2-04	C	hexanal	14.28	octanol	N	72h	1h	CTRL
17	v2-05	C	octanol	22.8	hexanal	N	72h	1h	CHX
17	v2-07	C	hexanal	15.28	octanol	N	72h	1h	CHX
17	v2-09	C	octanol	1.68	hexanal	N	72h	1h	CHX
17	v2-11	C	hexanal	44.8	octanol	N	72h	1h	CHX
17	v2-13	C	octanol	21.68	hexanal	N	72h	1h	CHX
17	v2-15	C	hexanal	25.12	octanol	N	72h	1h	CHX
17	v2-17	C	octanol	1.36	hexanal	N	72h	1h	CHX
17	v2-19	C	hexanal	11.88	octanol	N	72h	1h	CHX
8	v2-22	C	octanol	NA	hexanal	N	72h	1h	CTRL
8	v2-24	C	hexanal	15.04	octanol	N	72h	1h	CTRL
8	v2-26	C	octanol	16.52	hexanal	N	72h	1h	CTRL
8	v2-28	C	hexanal	NA	octanol	N	72h	1h	CTRL
8	v2-30	C	octanol	20.24	hexanal	N	72h	1h	CTRL
8	v2-32	C	hexanal	9.48	octanol	N	72h	1h	CTRL
8	v2-34	C	octanol	NA	hexanal	N	72h	1h	CTRL
8	v2-36	C	hexanal	20.44	octanol	N	72h	1h	CTRL
8	v2-38	C	octanol	12.76	hexanal	N	72h	1h	CTRL
8	v2-40	C	hexanal	22.12	octanol	N	72h	1h	CTRL
5	1	D	octanol	29	hexanal	N	3h	72h	CHX
5	4	D	hexanal	13	octanol	N	3h	72h	CHX
10	11	D	octanol	20	hexanal	N	3h	72h	CTRL
10	12	D	hexanal	10	octanol	N	3h	72h	CTRL
10	22	D	octanol	18	hexanal	N	3h	72h	CTRL
5	30	D	hexanal	28	octanol	N	3h	72h	CTRL
7	34	D	hexanal	20	octanol	N	3h	72h	CHX
7	38	D	hexanal	13	octanol	N	3h	72h	CHX
7	42	D	hexanal	3	octanol	N	3h	72h	CTRL
7	46	D	hexanal	17	octanol	N	3h	72h	CHX
7	50	D	hexanal	30	octanol	N	3h	72h	CHX
5	62	D	hexanal	25	octanol	N	3h	72h	CTRL
5	67	D	hexanal	12	octanol	N	3h	72h	CHX
5	69	D	octanol	10	hexanal	N	3h	72h	CHX
8	72	D	octanol	13	hexanal	N	3h	72h	CHX
8	75	D	hexanal	7	octanol	N	3h	72h	CHX
5	79	D	hexanal	18	octanol	N	3h	72h	CTRL
8	122	D	octanol	2	hexanal	N	3h	1h	CHX
8	124	D	hexanal	23	octanol	N	3h	1h	CHX
17	126	D	octanol	6	hexanal	N	3h	1h	CHX
17	128	D	hexanal	22	octanol	N	3h	1h	CHX
17	131	D	octanol	16	hexanal	N	3h	1h	CTRL
17	133	D	hexanal	17	octanol	N	3h	1h	CTRL
17	137	D	hexanal	1	octanol	N	3h	1h	CTRL
17	139	D	octanol	40	hexanal	N	3h	1h	CTRL
17	v2-02	D	octanol	37.6	hexanal	N	72h	1h	CTRL
17	v2-06	D	octanol	10.84	hexanal	N	72h	1h	CTRL
17	v2-08	D	hexanal	4.6	octanol	N	72h	1h	CTRL
17	v2-10	D	octanol	4.32	hexanal	N	72h	1h	CTRL
17	v2-12	D	hexanal	10.84	octanol	N	72h	1h	CTRL
17	v2-14	D	octanol	13.84	hexanal	N	72h	1h	CTRL
17	v2-16	D	hexanal	NA	octanol	N	72h	1h	CTRL
17	v2-18	D	octanol	3.08	hexanal	N	72h	1h	CTRL
5	1	A	rien	19	hexanal	without	3h	72h	CHX
5	4	A	rien	61	octanol	without	3h	72h	CHX
10	8	A	rien	10	octanol	without	3h	72h	CTRL
10	11	A	rien	16	hexanal	without	3h	72h	CTRL
10	12	A	rien	18	octanol	without	3h	72h	CTRL
10	15	A	rien	33	hexanal	without	3h	72h	CHX
10	18	A	rien	22	octanol	without	3h	72h	CHX
10	22	A	rien	25	hexanal	without	3h	72h	CTRL
5	28	A	rien	10	octanol	without	3h	72h	CTRL
5	30	A	rien	29	octanol	without	3h	72h	CTRL
5	32	A	rien	0	octanol	without	3h	72h	CTRL
7	34	A	rien	18	octanol	without	3h	72h	CHX
7	36	A	rien	41	octanol	without	3h	72h	CHX
7	38	A	rien	37	octanol	without	3h	72h	CHX
7	40	A	rien	6	octanol	without	3h	72h	CTRL
7	42	A	rien	4	octanol	without	3h	72h	CTRL
7	44	A	rien	12	octanol	without	3h	72h	CTRL
7	46	A	rien	6	octanol	without	3h	72h	CHX
7	48	A	rien	0	octanol	without	3h	72h	CHX
7	50	A	rien	9	octanol	without	3h	72h	CHX
5	56	A	rien	5	octanol	without	3h	72h	CHX
5	60	A	rien	24	octanol	without	3h	72h	CTRL
5	62	A	rien	24	octanol	without	3h	72h	CTRL
5	67	A	rien	27	octanol	without	3h	72h	CHX
5	69	A	rien	37	hexanal	without	3h	72h	CHX
8	72	A	rien	57	hexanal	without	3h	72h	CHX
8	75	A	rien	63	octanol	without	3h	72h	CHX
8	77	A	rien	33	octanol	without	3h	72h	CHX
5	79	A	rien	16	octanol	without	3h	72h	CTRL
5	81	A	rien	44	octanol	without	3h	72h	CTRL
5	82	A	rien	33	hexanal	without	3h	1h	CTRL
5	84	A	rien	27	octanol	without	3h	1h	CTRL
5	86	A	rien	6	hexanal	without	3h	1h	CTRL
5	88	A	rien	16	octanol	without	3h	1h	CTRL
5	90	A	rien	30	hexanal	without	3h	1h	CTRL
5	92	A	rien	17	octanol	without	3h	1h	CTRL
5	94	A	rien	32	hexanal	without	3h	1h	CTRL
5	97	A	rien	19	octanol	without	3h	1h	CHX
5	100	A	rien	69	hexanal	without	3h	1h	CTRL
8	102	A	rien	35	octanol	without	3h	1h	CTRL
8	104	A	rien	40	hexanal	without	3h	1h	CTRL
8	106	A	rien	30	octanol	without	3h	1h	CTRL
8	110	A	rien	28	octanol	without	3h	1h	CTRL
8	112	A	rien	17	hexanal	without	3h	1h	CTRL
8	116	A	rien	17	hexanal	without	3h	1h	CTRL
8	122	A	rien	33	hexanal	without	3h	1h	CHX
8	124	A	rien	11	octanol	without	3h	1h	CHX
17	126	A	rien	41	hexanal	without	3h	1h	CHX
17	128	A	rien	23	octanol	without	3h	1h	CHX
17	131	A	rien	20	hexanal	without	3h	1h	CTRL
17	133	A	rien	23	octanol	without	3h	1h	CTRL
17	134	A	rien	7	hexanal	without	3h	1h	CHX
17	137	A	rien	48	octanol	without	3h	1h	CTRL
17	139	A	rien	12	hexanal	without	3h	1h	CTRL
17	142	A	rien	17	hexanal	without	3h	1h	CHX
17	v2-02	A	rien	10.36	hexanal	without	72h	1h	CTRL
17	v2-06	A	rien	12.88	hexanal	without	72h	1h	CTRL
17	v2-08	A	rien	6.88	octanol	without	72h	1h	CTRL
17	v2-10	A	rien	24.88	hexanal	without	72h	1h	CTRL
17	v2-12	A	rien	32.36	octanol	without	72h	1h	CTRL
17	v2-14	A	rien	5.2	hexanal	without	72h	1h	CTRL
17	v2-16	A	rien	NA	octanol	without	72h	1h	CTRL
17	v2-18	A	rien	4.68	hexanal	without	72h	1h	CTRL
8	v2-21	A	rien	3.92	hexanal	without	72h	1h	CHX
8	v2-23	A	rien	NA	octanol	without	72h	1h	CHX
8	v2-25	A	rien	7.84	hexanal	without	72h	1h	CHX
8	v2-27	A	rien	26.72	octanol	without	72h	1h	CHX
8	v2-29	A	rien	13.44	hexanal	without	72h	1h	CHX
8	v2-31	A	rien	NA	octanol	without	72h	1h	CHX
8	v2-33	A	rien	21.64	hexanal	without	72h	1h	CHX
8	v2-35	A	rien	15.64	octanol	without	72h	1h	CHX
8	v2-37	A	rien	10.4	hexanal	without	72h	1h	CHX
8	v2-39	A	rien	NA	octanol	without	72h	1h	CHX
5	3	B	rien	6	hexanal	without	3h	72h	CHX
5	5	B	rien	13	hexanal	without	3h	72h	CHX
5	6	B	rien	10	octanol	without	3h	72h	CHX
10	9	B	rien	13	hexanal	without	3h	72h	CTRL
10	10	B	rien	15	octanol	without	3h	72h	CTRL
10	21	B	rien	20	octanol	without	3h	72h	CTRL
10	23	B	rien	43	octanol	without	3h	72h	CTRL
5	27	B	rien	3	hexanal	without	3h	72h	CTRL
5	29	B	rien	0	hexanal	without	3h	72h	CTRL
5	31	B	rien	3	hexanal	without	3h	72h	CTRL
7	33	B	rien	30	hexanal	without	3h	72h	CHX
7	37	B	rien	6	hexanal	without	3h	72h	CHX
7	39	B	rien	38	hexanal	without	3h	72h	CTRL
7	41	B	rien	13	hexanal	without	3h	72h	CTRL
7	43	B	rien	52	hexanal	without	3h	72h	CTRL
7	47	B	rien	27	hexanal	without	3h	72h	CHX
7	49	B	rien	23	hexanal	without	3h	72h	CHX
5	55	B	rien	30	hexanal	without	3h	72h	CHX
5	59	B	rien	1	hexanal	without	3h	72h	CTRL
5	61	B	rien	0	hexanal	without	3h	72h	CTRL
5	63	B	rien	3	hexanal	without	3h	72h	CHX
5	65	B	rien	19	hexanal	without	3h	72h	CHX
5	68	B	rien	32	octanol	without	3h	72h	CHX
8	74	B	rien	4	hexanal	without	3h	72h	CHX
8	76	B	rien	46	hexanal	without	3h	72h	CHX
5	78	B	rien	14	hexanal	without	3h	72h	CTRL
5	80	B	rien	60	hexanal	without	3h	72h	CTRL
5	83	B	rien	45	hexanal	without	3h	1h	CHX
5	85	B	rien	29	octanol	without	3h	1h	CHX
5	87	B	rien	22	hexanal	without	3h	1h	CHX
5	89	B	rien	25	octanol	without	3h	1h	CHX
5	93	B	rien	18	octanol	without	3h	1h	CHX
5	96	B	rien	22	hexanal	without	3h	1h	CTRL
5	99	B	rien	23	hexanal	without	3h	1h	CHX
5	101	B	rien	13	hexanal	without	3h	1h	CHX
8	103	B	rien	12	octanol	without	3h	1h	CHX
8	105	B	rien	17	hexanal	without	3h	1h	CHX
8	109	B	rien	30	hexanal	without	3h	1h	CHX
8	111	B	rien	18	octanol	without	3h	1h	CHX
8	113	B	rien	31	hexanal	without	3h	1h	CHX
8	115	B	rien	19	octanol	without	3h	1h	CHX
8	117	B	rien	16	hexanal	without	3h	1h	CHX
8	119	B	rien	17	hexanal	without	3h	1h	CTRL
8	123	B	rien	9	hexanal	without	3h	1h	CTRL
8	125	B	rien	10	octanol	without	3h	1h	CTRL
17	127	B	rien	18	hexanal	without	3h	1h	CTRL
17	129	B	rien	28	octanol	without	3h	1h	CTRL
17	132	B	rien	9	octanol	without	3h	1h	CHX
17	135	B	rien	29	hexanal	without	3h	1h	CTRL
17	136	B	rien	34	octanol	without	3h	1h	CHX
17	138	B	rien	15	hexanal	without	3h	1h	CHX
17	140	B	rien	10	octanol	without	3h	1h	CHX
17	v2-04	B	rien	16.6	octanol	without	72h	1h	CTRL
17	v2-01	B	rien	2.92	hexanal	without	72h	1h	CHX
17	v2-03	B	rien	4.16	octanol	without	72h	1h	CHX
17	v2-05	B	rien	12.96	hexanal	without	72h	1h	CHX
17	v2-07	B	rien	34.28	octanol	without	72h	1h	CHX
17	v2-09	B	rien	11.88	hexanal	without	72h	1h	CHX
17	v2-11	B	rien	22.32	octanol	without	72h	1h	CHX
17	v2-13	B	rien	30.2	hexanal	without	72h	1h	CHX
17	v2-15	B	rien	8.52	octanol	without	72h	1h	CHX
17	v2-17	B	rien	6.84	hexanal	without	72h	1h	CHX
17	v2-19	B	rien	17	octanol	without	72h	1h	CHX
8	v2-22	B	rien	NA	hexanal	without	72h	1h	CTRL
8	v2-24	B	rien	39.36	octanol	without	72h	1h	CTRL
8	v2-26	B	rien	7.92	hexanal	without	72h	1h	CTRL
8	v2-28	B	rien	NA	octanol	without	72h	1h	CTRL
8	v2-30	B	rien	12.08	hexanal	without	72h	1h	CTRL
8	v2-32	B	rien	10.08	octanol	without	72h	1h	CTRL
8	v2-34	B	rien	NA	hexanal	without	72h	1h	CTRL
8	v2-36	B	rien	17.44	octanol	without	72h	1h	CTRL
8	v2-38	B	rien	24	hexanal	without	72h	1h	CTRL
8	v2-40	B	rien	19.24	octanol	without	72h	1h	CTRL
5	1	C	rien	26	hexanal	without	3h	72h	CHX
5	4	C	rien	9	octanol	without	3h	72h	CHX
10	8	C	rien	44	octanol	without	3h	72h	CTRL
10	11	C	rien	17	hexanal	without	3h	72h	CTRL
10	12	C	rien	21	octanol	without	3h	72h	CTRL
10	15	C	rien	5	hexanal	without	3h	72h	CHX
10	18	C	rien	22	octanol	without	3h	72h	CHX
10	22	C	rien	16	hexanal	without	3h	72h	CTRL
5	28	C	rien	24	octanol	without	3h	72h	CTRL
5	30	C	rien	1	octanol	without	3h	72h	CTRL
5	32	C	rien	14	octanol	without	3h	72h	CTRL
7	34	C	rien	19	octanol	without	3h	72h	CHX
7	36	C	rien	14	octanol	without	3h	72h	CHX
7	38	C	rien	11	octanol	without	3h	72h	CHX
7	40	C	rien	44	octanol	without	3h	72h	CTRL
7	42	C	rien	18	octanol	without	3h	72h	CTRL
7	44	C	rien	9	octanol	without	3h	72h	CTRL
7	46	C	rien	33	octanol	without	3h	72h	CHX
7	48	C	rien	58	octanol	without	3h	72h	CHX
7	50	C	rien	23	octanol	without	3h	72h	CHX
5	56	C	rien	15	octanol	without	3h	72h	CHX
5	60	C	rien	0	octanol	without	3h	72h	CTRL
5	62	C	rien	12	octanol	without	3h	72h	CTRL
5	67	C	rien	8	octanol	without	3h	72h	CHX
5	69	C	rien	36	hexanal	without	3h	72h	CHX
8	72	C	rien	10	hexanal	without	3h	72h	CHX
8	75	C	rien	5	octanol	without	3h	72h	CHX
8	77	C	rien	10	octanol	without	3h	72h	CHX
5	79	C	rien	27	octanol	without	3h	72h	CTRL
5	81	C	rien	6	octanol	without	3h	72h	CTRL
5	82	C	rien	5	hexanal	without	3h	1h	CTRL
5	84	C	rien	13	octanol	without	3h	1h	CTRL
5	86	C	rien	28	hexanal	without	3h	1h	CTRL
5	88	C	rien	14	octanol	without	3h	1h	CTRL
5	90	C	rien	45	hexanal	without	3h	1h	CTRL
5	92	C	rien	45	octanol	without	3h	1h	CTRL
5	94	C	rien	27	hexanal	without	3h	1h	CTRL
5	97	C	rien	12	octanol	without	3h	1h	CHX
5	100	C	rien	6	hexanal	without	3h	1h	CTRL
8	102	C	rien	21	octanol	without	3h	1h	CTRL
8	104	C	rien	23	hexanal	without	3h	1h	CTRL
8	106	C	rien	16	octanol	without	3h	1h	CTRL
8	110	C	rien	6	octanol	without	3h	1h	CTRL
8	112	C	rien	35	hexanal	without	3h	1h	CTRL
8	116	C	rien	2	hexanal	without	3h	1h	CTRL
8	122	C	rien	2	hexanal	without	3h	1h	CHX
8	124	C	rien	3	octanol	without	3h	1h	CHX
17	126	C	rien	9	hexanal	without	3h	1h	CHX
17	128	C	rien	28	octanol	without	3h	1h	CHX
17	131	C	rien	47	hexanal	without	3h	1h	CTRL
17	133	C	rien	37	octanol	without	3h	1h	CTRL
17	134	C	rien	30	hexanal	without	3h	1h	CHX
17	137	C	rien	6	octanol	without	3h	1h	CTRL
17	139	C	rien	19	hexanal	without	3h	1h	CTRL
17	142	C	rien	15	hexanal	without	3h	1h	CHX
17	v2-02	C	rien	25.24	hexanal	without	72h	1h	CTRL
17	v2-06	C	rien	37.56	hexanal	without	72h	1h	CTRL
17	v2-08	C	rien	19.48	octanol	without	72h	1h	CTRL
17	v2-10	C	rien	11.84	hexanal	without	72h	1h	CTRL
17	v2-12	C	rien	4.44	octanol	without	72h	1h	CTRL
17	v2-14	C	rien	0	hexanal	without	72h	1h	CTRL
17	v2-16	C	rien	NA	octanol	without	72h	1h	CTRL
17	v2-18	C	rien	31.72	hexanal	without	72h	1h	CTRL
8	v2-21	C	rien	19.52	hexanal	without	72h	1h	CHX
8	v2-23	C	rien	NA	octanol	without	72h	1h	CHX
8	v2-25	C	rien	17	hexanal	without	72h	1h	CHX
8	v2-27	C	rien	25.4	octanol	without	72h	1h	CHX
8	v2-29	C	rien	25.28	hexanal	without	72h	1h	CHX
8	v2-31	C	rien	NA	octanol	without	72h	1h	CHX
8	v2-33	C	rien	1.92	hexanal	without	72h	1h	CHX
8	v2-35	C	rien	37.32	octanol	without	72h	1h	CHX
8	v2-37	C	rien	37.52	hexanal	without	72h	1h	CHX
8	v2-39	C	rien	NA	octanol	without	72h	1h	CHX
5	3	D	rien	18	hexanal	without	3h	72h	CHX
5	5	D	rien	0	hexanal	without	3h	72h	CHX
5	6	D	rien	3	octanol	without	3h	72h	CHX
10	9	D	rien	34	hexanal	without	3h	72h	CTRL
10	10	D	rien	30	octanol	without	3h	72h	CTRL
10	21	D	rien	20	octanol	without	3h	72h	CTRL
10	23	D	rien	14	octanol	without	3h	72h	CTRL
5	27	D	rien	60	hexanal	without	3h	72h	CTRL
5	29	D	rien	25	hexanal	without	3h	72h	CTRL
5	31	D	rien	31	hexanal	without	3h	72h	CTRL
7	33	D	rien	32	hexanal	without	3h	72h	CHX
7	37	D	rien	38	hexanal	without	3h	72h	CHX
7	39	D	rien	3	hexanal	without	3h	72h	CTRL
7	41	D	rien	20	hexanal	without	3h	72h	CTRL
7	43	D	rien	11	hexanal	without	3h	72h	CTRL
7	47	D	rien	22	hexanal	without	3h	72h	CHX
7	49	D	rien	10	hexanal	without	3h	72h	CHX
5	55	D	rien	14	hexanal	without	3h	72h	CHX
5	59	D	rien	99	hexanal	without	3h	72h	CTRL
5	61	D	rien	31	hexanal	without	3h	72h	CTRL
5	63	D	rien	38	hexanal	without	3h	72h	CHX
5	65	D	rien	39	hexanal	without	3h	72h	CHX
5	68	D	rien	23	octanol	without	3h	72h	CHX
8	74	D	rien	49	hexanal	without	3h	72h	CHX
8	76	D	rien	2	hexanal	without	3h	72h	CHX
5	78	D	rien	24	hexanal	without	3h	72h	CTRL
5	80	D	rien	7	hexanal	without	3h	72h	CTRL
5	83	D	rien	7	hexanal	without	3h	1h	CHX
5	85	D	rien	21	octanol	without	3h	1h	CHX
5	87	D	rien	9	hexanal	without	3h	1h	CHX
5	89	D	rien	39	octanol	without	3h	1h	CHX
5	93	D	rien	34	octanol	without	3h	1h	CHX
5	96	D	rien	19	hexanal	without	3h	1h	CTRL
5	99	D	rien	36	hexanal	without	3h	1h	CHX
5	101	D	rien	27	hexanal	without	3h	1h	CHX
8	103	D	rien	21	octanol	without	3h	1h	CHX
8	105	D	rien	25	hexanal	without	3h	1h	CHX
8	109	D	rien	14	hexanal	without	3h	1h	CHX
8	111	D	rien	5	octanol	without	3h	1h	CHX
8	113	D	rien	3	hexanal	without	3h	1h	CHX
8	115	D	rien	7	octanol	without	3h	1h	CHX
8	117	D	rien	21	hexanal	without	3h	1h	CHX
8	119	D	rien	20	hexanal	without	3h	1h	CTRL
8	123	D	rien	22	hexanal	without	3h	1h	CTRL
8	125	D	rien	11	octanol	without	3h	1h	CTRL
17	127	D	rien	27	hexanal	without	3h	1h	CTRL
17	129	D	rien	49	octanol	without	3h	1h	CTRL
17	132	D	rien	35	octanol	without	3h	1h	CHX
17	135	D	rien	24	hexanal	without	3h	1h	CTRL
17	136	D	rien	19	octanol	without	3h	1h	CHX
17	138	D	rien	12	hexanal	without	3h	1h	CHX
17	140	D	rien	44	octanol	without	3h	1h	CHX
17	v2-01	D	rien	0.24	hexanal	without	72h	1h	CHX
17	v2-03	D	rien	18.2	octanol	without	72h	1h	CHX
17	v2-05	D	rien	23.04	hexanal	without	72h	1h	CHX
17	v2-07	D	rien	20.16	octanol	without	72h	1h	CHX
17	v2-09	D	rien	23.16	hexanal	without	72h	1h	CHX
17	v2-11	D	rien	14.16	octanol	without	72h	1h	CHX
17	v2-13	D	rien	25.4	hexanal	without	72h	1h	CHX
17	v2-15	D	rien	20.56	octanol	without	72h	1h	CHX
17	v2-17	D	rien	24.44	hexanal	without	72h	1h	CHX
17	v2-19	D	rien	13.64	octanol	without	72h	1h	CHX
8	v2-22	D	rien	NA	hexanal	without	72h	1h	CTRL
8	v2-24	D	rien	18.8	octanol	without	72h	1h	CTRL
8	v2-26	D	rien	30.84	hexanal	without	72h	1h	CTRL
8	v2-28	D	rien	NA	octanol	without	72h	1h	CTRL
8	v2-30	D	rien	10.6	hexanal	without	72h	1h	CTRL
8	v2-32	D	rien	35.88	octanol	without	72h	1h	CTRL
8	v2-34	D	rien	NA	hexanal	without	72h	1h	CTRL
8	v2-36	D	rien	13.4	octanol	without	72h	1h	CTRL
8	v2-38	D	rien	11.04	hexanal	without	72h	1h	CTRL
8	v2-40	D	rien	20.12	octanol	without	72h	1h	CTRL
